# Supplementary material for: 2-Amino­pyridinium 1-phenyl­cyclo­propane-1-carboxyl­ate
Source: Acta Crystallogr Sect E Struct Rep Online. 2010 Nov 27;66(Pt 12):o3339–40. doi: 10.1107/S1600536810049093 (PMC3011640; doi:10.1107/S1600536810049093)
Supplement: Supplementary file 1 [file e-66-o3339-sup1.cif]

##############################################################################
###                                                                        ###
###        Electronic paper (Acta Crystallographica Section E)             ###
###                                                                        ###
##############################################################################
#                                                                            #
# This CIF contains the data in a paper accepted for publication in Acta     #
# Crystallographica Section E. It conforms to the requirements of Notes      #
# for Authors for Section E, and has been peer reviewed under the auspices   #
# of the IUCr Commission on Journals.                                        #
#                                                                            #
# Full details of the Crystallographic Information File format               #
# are given in the paper "The Crystallographic Information File (CIF):       #
# a New Standard Archive File for Crystallography" by S. R. Hall, F. H.      #
# Allen and I. D. Brown [Acta Cryst. (1991), A47, 655-685].                  #
#                                                                            #
# The current version of the core CIF dictionary is obtainable from          #
# ftp://ftp.iucr.org/pub/cif_core.dic. The current version number is 2.4.    #
#                                                                            #
# Software is freely available for graphical display of the structure(s) in  #
# this CIF.  For information consult the CIF home page http://www.iucr.org/  #
# cif/home.html                                                              #
#                                                                            #
# This file may be used for bona fide research purposes within the           #
# scientific community so long as proper attribution is given to the journal # 
# article from which it was obtained.                                        #
#                                                                            #
##############################################################################
                                             
data_global
_audit_creation_method     'form.cif (version 2.0)'
_journal_data_validation_number     ?
_journal_date_recd_electronic     2010-11-22
_journal_date_accepted     2010-11-24
_journal_name_full     'Acta Crystallographica, Section E'
_journal_year     2010
_journal_volume     66
_journal_issue     12
_journal_page_first     o3339
_journal_page_last     o3340
_journal_paper_category     QO
_journal_coeditor_code     NG5075
loop_
    _publ_contact_author_name
    _publ_contact_author_address
    _publ_contact_author_email
    'Guangwen He'
;
Crystallization & Particle Sciences
Institute of Chemical and Engineering Sciences
A*STAR (Agency for Science, Technology and Research)
1 Pesek Road, Jurong Island
Singapore 627833
;
 'he_guangwen@ices.a-star.edu.sg'
    'Tan, Reginald B.H.'
;
Institute of Chemical and Engineering Sciences,
A*STAR (Agency for Science, Technology and Research),
1 Pesek Road, Jurong Island, Singapore 627833
and
Department of Chemical & Biomolecular Engineering,
National University of Singapore, 4 Engineering Drive 4,
Singapore 117576
;
 'reginald_tan@ices.a-star.edu.sg'
_publ_contact_author_fax     '+65 6316 6183'
_publ_contact_author_phone     '+65 6796 3779'
_publ_section_title
;
2-Aminopyridinium 1-phenylcyclopropane-1-carboxylate
;
loop_
    _publ_author_name
    _publ_author_footnote
    _publ_author_address
    'He, Guangwen' .
;
Institute of Chemical and Engineering Sciences,
A*STAR (Agency for Science, Technology and Research),
1 Pesek Road, Jurong Island
Singapore 627833
;
    'Aitipamula, Srinivasulu' .
;
Institute of Chemical and Engineering Sciences,
A*STAR (Agency for Science, Technology and Research),
1 Pesek Road, Jurong Island
Singapore 627833
;
    'Chow, Pui Shan' .
;
Institute of Chemical and Engineering Sciences,
A*STAR (Agency for Science, Technology and Research),
1 Pesek Road, Jurong Island
Singapore 627833
;
    'Tan, Reginald B. H.' .
;
Institute of Chemical and Engineering Sciences,
A*STAR (Agency for Science, Technology and Research),
1 Pesek Road, Jurong Island, Singapore 627833
and
Department of Chemical & Biomolecular Engineering,
National University of Singapore, 4 Engineering Drive 4,
Singapore 117576
;
_publ_section_synopsis     .
data_I
_chemical_name_systematic
;
2-Aminopyridinium 1-phenylcyclopropane-1-carboxylate
;
_chemical_name_common     ?
_chemical_formula_moiety     'C5 H7 N2 +, C10 H9 O2 -'
_chemical_formula_sum     'C15 H16 N2 O2'
_chemical_formula_iupac     'C5 H7 N2 +, C10 H9 O2 -'
_chemical_formula_weight     256.30
_chemical_melting_point     ?
_symmetry_cell_setting     triclinic
_symmetry_space_group_name_H-M     'P -1'
_symmetry_space_group_name_Hall     '-P 1'
loop_
    _symmetry_equiv_pos_as_xyz
    'x, y, z'
    '-x, -y, -z'
_cell_length_a     8.6147(17)
_cell_length_b     9.0555(18)
_cell_length_c     9.2346(18)
_cell_angle_alpha     75.56(3)
_cell_angle_beta     87.72(3)
_cell_angle_gamma     72.79(3)
_cell_volume     666.0(2)
_cell_formula_units_Z     2
_cell_measurement_reflns_used     1840
_cell_measurement_theta_min     2.2789
_cell_measurement_theta_max     30.8511
_cell_measurement_temperature     110(2)
_exptl_crystal_description     block
_exptl_crystal_colour     colorless
_exptl_crystal_size_max     0.33
_exptl_crystal_size_mid     0.33
_exptl_crystal_size_min     0.22
_exptl_crystal_density_diffrn     1.278
_exptl_crystal_density_meas     ?
_exptl_crystal_density_method     'not measured'
_exptl_crystal_F_000     272
_exptl_absorpt_coefficient_mu     0.086
_exptl_absorpt_correction_type     multi-scan
_exptl_absorpt_process_details     '(Blessing, 1995)'
_exptl_absorpt_correction_T_min     0.9721
_exptl_absorpt_correction_T_max     0.9813
_exptl_special_details
;
;
_diffrn_ambient_temperature     110(2)
_diffrn_radiation_type     MoK\a
_diffrn_radiation_wavelength     0.71073
_diffrn_radiation_source     'fine-focus sealed tube'
_diffrn_radiation_monochromator     graphite
_diffrn_measurement_device_type     'Rigaku Saturn CCD area-detector'
_diffrn_measurement_method     \w
_diffrn_detector_area_resol_mean     ?
_diffrn_reflns_number     9557
_diffrn_reflns_av_R_equivalents     0.0168
_diffrn_reflns_av_sigmaI/netI     0.0160
_diffrn_reflns_theta_min     2.28
_diffrn_reflns_theta_max     28.28
_diffrn_reflns_theta_full     28.28
_diffrn_measured_fraction_theta_max     0.989
_diffrn_measured_fraction_theta_full     0.989
_diffrn_reflns_limit_h_min     -11
_diffrn_reflns_limit_h_max     11
_diffrn_reflns_limit_k_min     -11
_diffrn_reflns_limit_k_max     11
_diffrn_reflns_limit_l_min     -12
_diffrn_reflns_limit_l_max     12
_diffrn_standards_number     ?
_diffrn_standards_interval_count     ?
_diffrn_standards_interval_time     ?
_diffrn_standards_decay_%     ?
_refine_special_details
;
Refinement of <i>F</i>^2^ against ALL reflections. The weighted <i>R</i>-factor
<i>wR</i> and goodness of fit <i>S</i> are based on <i>F</i>^2^, conventional
<i>R</i>-factors <i>R</i> are based on <i>F</i>, with <i>F</i> set to zero for
negative <i>F</i>^2^. The threshold expression of <i>F</i>^2^ >
\s(<i>F</i>^2^) is used only for calculating <i>R</i>-factors(gt) <i>etc</i>.
and is not relevant to the choice of reflections for refinement.
<i>R</i>-factors based on <i>F</i>^2^ are statistically about twice as large
as those based on <i>F</i>, and <i>R</i>- factors based on ALL data will be
even larger.
;
_reflns_number_total     3271
_reflns_number_gt     3103
_reflns_threshold_expression     I>2sigma(I)
_refine_ls_structure_factor_coef     Fsqd
_refine_ls_matrix_type     full
_refine_ls_R_factor_all     0.0540
_refine_ls_R_factor_gt     0.0516
_refine_ls_wR_factor_gt     0.1421
_refine_ls_wR_factor_ref     0.1450
_refine_ls_goodness_of_fit_ref     1.119
_refine_ls_restrained_S_all     1.119
_refine_ls_number_reflns     3271
_refine_ls_number_parameters     184
_refine_ls_number_restraints     0
_refine_ls_hydrogen_treatment     mixed
_refine_ls_weighting_scheme     calc
_refine_ls_weighting_details
         'calc w=1/[\s^2^(Fo^2^)+(0.0812P)^2^+0.1565P] where P=(Fo^2^+2Fc^2^)/3'
_atom_sites_solution_hydrogens     geom
_atom_sites_solution_primary     direct
_atom_sites_solution_secondary     difmap
_refine_ls_shift/su_max     0.000
_refine_ls_shift/su_mean     0.000
_refine_diff_density_max     0.308
_refine_diff_density_min     -0.244
_refine_ls_extinction_method     none
_refine_ls_extinction_coef     ?
loop_
    _atom_type_symbol
    _atom_type_description
    _atom_type_scat_dispersion_real
    _atom_type_scat_dispersion_imag
    _atom_type_scat_source
    'C' 'C' 0.0033 0.0016
                         'International Tables Vol C Tables 4.2.6.8 and 6.1.1.4'
    'H' 'H' 0.0000 0.0000
                         'International Tables Vol C Tables 4.2.6.8 and 6.1.1.4'
    'N' 'N' 0.0061 0.0033
                         'International Tables Vol C Tables 4.2.6.8 and 6.1.1.4'
    'O' 'O' 0.0106 0.0060
                         'International Tables Vol C Tables 4.2.6.8 and 6.1.1.4'
_computing_data_collection     'CrystalClear (Rigaku, 2008)'
_computing_cell_refinement     'CrystalClear (Rigaku, 2008)'
_computing_data_reduction     'CrystalClear (Rigaku, 2008)'
_computing_structure_solution     'SHELXS97 (Sheldrick, 2008)'
_computing_structure_refinement     'SHELXL97 (Sheldrick, 2008)'
_computing_molecular_graphics     'X-SEED (Barbour, 2001)'
_computing_publication_material
                             'SHELXTL (Sheldrick, 2008) and PLATON (Spek, 2009)'
loop_
    _atom_site_type_symbol
    _atom_site_label
    _atom_site_fract_x
    _atom_site_fract_y
    _atom_site_fract_z
    _atom_site_U_iso_or_equiv
    _atom_site_adp_type
    _atom_site_calc_flag
    _atom_site_refinement_flags
    _atom_site_occupancy
    _atom_site_disorder_assembly
    _atom_site_disorder_group
    O O1 0.24208(10) 0.61579(11) 0.84154(10) 0.0282(2) Uani d . 1 . .
    N N1 0.14380(12) 0.42572(12) 0.71820(11) 0.0242(2) Uani d . 1 . .
    O O2 0.43518(12) 0.64375(12) 0.67744(10) 0.0338(2) Uani d . 1 . .
    N N2 0.35609(13) 0.42026(15) 0.55735(13) 0.0309(3) Uani d . 1 . .
    C C1 0.22273(14) 0.37913(14) 0.60017(13) 0.0238(2) Uani d . 1 . .
    C C6 0.41282(13) 0.76759(14) 0.87938(13) 0.0234(2) Uani d . 1 . .
    C C3 0.02113(16) 0.25068(15) 0.57653(14) 0.0290(3) Uani d . 1 . .
    H H3 -0.0231 0.1918 0.5263 0.035 Uiso calc R 1 . .
    C C9 0.36026(13) 0.66849(14) 0.79228(13) 0.0235(2) Uani d . 1 . .
    C C11 0.71088(14) 0.73844(14) 0.88508(13) 0.0246(2) Uani d . 1 . .
    H H11 0.7259 0.6408 0.9589 0.029 Uiso calc R 1 . .
    C C10 0.55559(14) 0.82560(14) 0.82490(12) 0.0230(2) Uani d . 1 . .
    C C12 0.84456(14) 0.79240(15) 0.83861(13) 0.0268(3) Uani d . 1 . .
    H H12 0.9499 0.7318 0.8806 0.032 Uiso calc R 1 . .
    C C2 0.15868(15) 0.28868(14) 0.52668(13) 0.0257(3) Uani d . 1 . .
    H H2 0.2114 0.2548 0.4432 0.031 Uiso calc R 1 . .
    C C5 0.00793(15) 0.38539(15) 0.76921(13) 0.0269(3) Uani d . 1 . .
    H H5 -0.0431 0.4190 0.8534 0.032 Uiso calc R 1 . .
    C C14 0.67030(17) 1.02220(15) 0.66824(15) 0.0319(3) Uani d . 1 . .
    H H14 0.6560 1.1190 0.5934 0.038 Uiso calc R 1 . .
    C C15 0.53697(15) 0.96742(15) 0.71553(14) 0.0292(3) Uani d . 1 . .
    H H15 0.4320 1.0277 0.6725 0.035 Uiso calc R 1 . .
    C C4 -0.05647(16) 0.29794(16) 0.70228(14) 0.0304(3) Uani d . 1 . .
    H H4 -0.1509 0.2694 0.7390 0.036 Uiso calc R 1 . .
    C C7 0.39043(16) 0.72252(17) 1.04712(14) 0.0321(3) Uani d . 1 . .
    H H7A 0.3474 0.6310 1.0878 0.038 Uiso calc R 1 . .
    H H7B 0.4712 0.7340 1.1135 0.038 Uiso calc R 1 . .
    C C13 0.82364(15) 0.93486(15) 0.73082(14) 0.0288(3) Uani d . 1 . .
    H H13 0.9145 0.9725 0.6999 0.035 Uiso calc R 1 . .
    C C8 0.27730(15) 0.87131(17) 0.95326(15) 0.0332(3) Uani d . 1 . .
    H H8A 0.2883 0.9746 0.9617 0.040 Uiso calc R 1 . .
    H H8B 0.1645 0.8716 0.9359 0.040 Uiso calc R 1 . .
    H H6 0.407(2) 0.393(2) 0.475(2) 0.038(4) Uiso d . 1 . .
    H H9 0.389(2) 0.492(2) 0.600(2) 0.041(5) Uiso d . 1 . .
    H H1 0.185(2) 0.496(2) 0.762(2) 0.044(5) Uiso d . 1 . .
loop_
    _atom_site_aniso_label
    _atom_site_aniso_U_11
    _atom_site_aniso_U_22
    _atom_site_aniso_U_33
    _atom_site_aniso_U_12
    _atom_site_aniso_U_13
    _atom_site_aniso_U_23
    O1 0.0256(4) 0.0351(5) 0.0315(5) -0.0151(3) 0.0083(3) -0.0157(4)
    N1 0.0263(5) 0.0268(5) 0.0226(5) -0.0103(4) 0.0047(4) -0.0094(4)
    O2 0.0381(5) 0.0433(5) 0.0329(5) -0.0232(4) 0.0150(4) -0.0210(4)
    N2 0.0292(5) 0.0413(6) 0.0326(6) -0.0188(5) 0.0110(4) -0.0193(5)
    C1 0.0240(5) 0.0242(5) 0.0238(5) -0.0080(4) 0.0027(4) -0.0063(4)
    C6 0.0212(5) 0.0272(6) 0.0249(5) -0.0082(4) 0.0047(4) -0.0113(4)
    C3 0.0351(6) 0.0295(6) 0.0286(6) -0.0172(5) 0.0054(5) -0.0097(5)
    C9 0.0213(5) 0.0257(5) 0.0256(5) -0.0078(4) 0.0033(4) -0.0093(4)
    C11 0.0257(6) 0.0256(5) 0.0247(5) -0.0100(4) 0.0033(4) -0.0078(4)
    C10 0.0238(5) 0.0249(5) 0.0244(5) -0.0094(4) 0.0043(4) -0.0113(4)
    C12 0.0242(5) 0.0316(6) 0.0292(6) -0.0113(4) 0.0030(4) -0.0123(5)
    C2 0.0302(6) 0.0265(6) 0.0234(5) -0.0111(4) 0.0047(4) -0.0092(4)
    C5 0.0292(6) 0.0286(6) 0.0245(5) -0.0105(5) 0.0073(4) -0.0082(4)
    C14 0.0403(7) 0.0248(6) 0.0318(6) -0.0137(5) 0.0059(5) -0.0051(5)
    C15 0.0287(6) 0.0260(6) 0.0321(6) -0.0074(5) 0.0009(5) -0.0065(5)
    C4 0.0323(6) 0.0324(6) 0.0314(6) -0.0169(5) 0.0089(5) -0.0090(5)
    C7 0.0325(6) 0.0468(8) 0.0260(6) -0.0199(6) 0.0090(5) -0.0167(5)
    C13 0.0326(6) 0.0318(6) 0.0308(6) -0.0182(5) 0.0092(5) -0.0144(5)
    C8 0.0276(6) 0.0372(7) 0.0429(7) -0.0110(5) 0.0115(5) -0.0242(6)
_geom_special_details
;
All e.s.d.'s (except the e.s.d. in the dihedral angle between two l.s. planes)
are estimated using the full covariance matrix. The cell e.s.d.'s are taken
into account individually in the estimation of e.s.d.'s in distances, angles
and torsion angles; correlations between e.s.d.'s in cell parameters are only
used when they are defined by crystal symmetry. An approximate (isotropic)
treatment of cell e.s.d.'s is used for estimating e.s.d.'s involving l.s.
planes.
;
loop_
    _geom_bond_atom_site_label_1
    _geom_bond_atom_site_label_2
    _geom_bond_site_symmetry_2
    _geom_bond_distance
    _geom_bond_publ_flag
    O1 C9 . 1.2702(14) ?
    N1 C1 . 1.3524(15) ?
    N1 C5 . 1.3597(15) ?
    N1 H1 . 0.983(19) ?
    O2 C9 . 1.2530(15) ?
    N2 C1 . 1.3261(15) ?
    N2 H6 . 0.913(18) ?
    N2 H9 . 0.949(19) ?
    C1 C2 . 1.4178(17) ?
    C6 C10 . 1.4977(15) ?
    C6 C9 . 1.5122(16) ?
    C6 C7 . 1.5201(17) ?
    C6 C8 . 1.5224(17) ?
    C3 C2 . 1.3614(16) ?
    C3 C4 . 1.4125(18) ?
    C3 H3 . 0.9500 ?
    C11 C10 . 1.3918(17) ?
    C11 C12 . 1.3922(16) ?
    C11 H11 . 0.9500 ?
    C10 C15 . 1.3927(17) ?
    C12 C13 . 1.3870(18) ?
    C12 H12 . 0.9500 ?
    C2 H2 . 0.9500 ?
    C5 C4 . 1.3595(18) ?
    C5 H5 . 0.9500 ?
    C14 C13 . 1.385(2) ?
    C14 C15 . 1.3947(17) ?
    C14 H14 . 0.9500 ?
    C15 H15 . 0.9500 ?
    C4 H4 . 0.9500 ?
    C7 C8 . 1.491(2) ?
    C7 H7A . 0.9900 ?
    C7 H7B . 0.9900 ?
    C13 H13 . 0.9500 ?
    C8 H8A . 0.9900 ?
    C8 H8B . 0.9900 ?
loop_
    _geom_angle_atom_site_label_1
    _geom_angle_atom_site_label_2
    _geom_angle_atom_site_label_3
    _geom_angle_site_symmetry_1
    _geom_angle_site_symmetry_3
    _geom_angle
    _geom_angle_publ_flag
    C1 N1 C5 . . 121.81(10) ?
    C1 N1 H1 . . 117.1(11) ?
    C5 N1 H1 . . 121.0(11) ?
    C1 N2 H6 . . 118.9(11) ?
    C1 N2 H9 . . 120.8(11) ?
    H6 N2 H9 . . 119.5(15) ?
    N2 C1 N1 . . 118.89(11) ?
    N2 C1 C2 . . 122.65(11) ?
    N1 C1 C2 . . 118.46(11) ?
    C10 C6 C9 . . 117.44(9) ?
    C10 C6 C7 . . 118.19(10) ?
    C9 C6 C7 . . 115.04(10) ?
    C10 C6 C8 . . 118.76(10) ?
    C9 C6 C8 . . 115.60(10) ?
    C7 C6 C8 . . 58.71(9) ?
    C2 C3 C4 . . 120.64(11) ?
    C2 C3 H3 . . 119.7 ?
    C4 C3 H3 . . 119.7 ?
    O2 C9 O1 . . 124.47(11) ?
    O2 C9 C6 . . 118.39(10) ?
    O1 C9 C6 . . 117.13(10) ?
    C10 C11 C12 . . 120.92(11) ?
    C10 C11 H11 . . 119.5 ?
    C12 C11 H11 . . 119.5 ?
    C11 C10 C15 . . 118.48(11) ?
    C11 C10 C6 . . 120.06(10) ?
    C15 C10 C6 . . 121.46(11) ?
    C13 C12 C11 . . 119.87(11) ?
    C13 C12 H12 . . 120.1 ?
    C11 C12 H12 . . 120.1 ?
    C3 C2 C1 . . 119.58(11) ?
    C3 C2 H2 . . 120.2 ?
    C1 C2 H2 . . 120.2 ?
    C4 C5 N1 . . 121.41(11) ?
    C4 C5 H5 . . 119.3 ?
    N1 C5 H5 . . 119.3 ?
    C13 C14 C15 . . 119.75(12) ?
    C13 C14 H14 . . 120.1 ?
    C15 C14 H14 . . 120.1 ?
    C10 C15 C14 . . 120.94(12) ?
    C10 C15 H15 . . 119.5 ?
    C14 C15 H15 . . 119.5 ?
    C5 C4 C3 . . 118.07(11) ?
    C5 C4 H4 . . 121.0 ?
    C3 C4 H4 . . 121.0 ?
    C8 C7 C6 . . 60.72(9) ?
    C8 C7 H7A . . 117.7 ?
    C6 C7 H7A . . 117.7 ?
    C8 C7 H7B . . 117.7 ?
    C6 C7 H7B . . 117.7 ?
    H7A C7 H7B . . 114.8 ?
    C14 C13 C12 . . 120.03(11) ?
    C14 C13 H13 . . 120.0 ?
    C12 C13 H13 . . 120.0 ?
    C7 C8 C6 . . 60.57(8) ?
    C7 C8 H8A . . 117.7 ?
    C6 C8 H8A . . 117.7 ?
    C7 C8 H8B . . 117.7 ?
    C6 C8 H8B . . 117.7 ?
    H8A C8 H8B . . 114.8 ?
loop_
    _geom_hbond_atom_site_label_D
    _geom_hbond_atom_site_label_H
    _geom_hbond_atom_site_label_A
    _geom_hbond_site_symmetry_A
    _geom_hbond_distance_DH
    _geom_hbond_distance_HA
    _geom_hbond_distance_DA
    _geom_hbond_angle_DHA
    N1 H1 O1 . 0.983(19) 1.64(2) 2.6255(15) 176.2(17)
    N2 H6 O2 2_666 0.913(18) 1.938(18) 2.8230(16) 162.6(16)
    N2 H9 O2 . 0.949(19) 1.844(19) 2.7903(15) 175.2(16)
    C11 H11 O1 2_667 0.95 2.53 3.479(2) 178.3
    C12 H12 O1 1_655 0.95 2.47 3.3212(18) 148.5
    C2 H2 Cg1 2_666 0.95 2.62 3.5464(15) 166
