# Supplementary material for: 2-Amino­pyridinium 1-phenyl­cyclo­propane-1-carboxyl­ate
Source: Acta Crystallogr Sect E Struct Rep Online. 2010 Nov 27;66(Pt 12):o3339–40. doi: 10.1107/S1600536810049093 (PMC3011640; doi:10.1107/S1600536810049093)
Supplement: Supplementary file 2 [file e-66-o3339-Isup2.hkl]

# 
# h,k,l, Fc-squared, Fo-squared, sigma(Fo-squared) and status flag 
# 
data_I
_shelx_title ' shelxs in P-1' 
_shelx_refln_list_code          4 
_shelx_F_calc_maximum       75.74 
_exptl_crystal_F_000       272.00 
_reflns_d_resolution_high  0.7500 
 
loop_ 
 _symmetry_equiv_pos_as_xyz 
 'x, y, z' 
 '-x, -y, -z' 
 
_cell_length_a     8.6147 
_cell_length_b     9.0555 
_cell_length_c     9.2346 
_cell_angle_alpha  75.563 
_cell_angle_beta   87.716 
_cell_angle_gamma  72.788 
 
_shelx_F_squared_multiplier     1.000 
 
loop_ 
 _refln_index_h 
 _refln_index_k 
 _refln_index_l 
 _refln_F_squared_calc 
 _refln_F_squared_meas 
 _refln_F_squared_sigma 
 _refln_observed_status 
   2   0   0       59.86       56.39      0.43 o 
   3   0   0       21.76       20.77      0.38 o 
   4   0   0        9.22        6.54      0.19 o 
   5   0   0      335.30      391.62      4.55 o 
   6   0   0       15.90       18.88      0.61 o 
   7   0   0      123.19      123.48      5.08 o 
   8   0   0        0.44        0.59      0.27 o 
   9   0   0        0.42        1.18      0.38 o 
  10   0   0       57.53       62.34      2.37 o 
 -10   1   0        6.08        3.09      0.36 o 
  -9   1   0        0.62        0.66      0.22 o 
  -8   1   0       36.04       35.30      0.89 o 
  -7   1   0      210.20      238.19      3.39 o 
  -6   1   0       15.34       15.49      0.85 o 
  -5   1   0      476.75      507.09      3.36 o 
  -4   1   0        3.92        5.91      0.27 o 
  -3   1   0      390.34      389.43      2.36 o 
  -2   1   0     1728.85     1726.66      3.91 o 
  -1   1   0       91.14       92.51      0.29 o 
   0   1   0      723.33      491.05      2.29 o 
   1   1   0      525.33      477.16      1.28 o 
   2   1   0     1601.66     1526.66      6.16 o 
   3   1   0       32.61       35.05      0.38 o 
   4   1   0       83.31       79.75      1.06 o 
   5   1   0        0.60        0.56      0.08 o 
   6   1   0      146.21      140.58      2.18 o 
   7   1   0       90.79       91.89      5.01 o 
   8   1   0      153.52      156.44      2.95 o 
   9   1   0       45.48       46.61      1.14 o 
  10   1   0        4.12        4.40      0.54 o 
  11   1   0        2.64        1.58      0.38 o 
 -10   2   0        5.24        4.56      0.35 o 
  -9   2   0       29.14       32.27      1.21 o 
  -8   2   0        3.45        3.25      0.55 o 
  -7   2   0       27.09       25.66      0.90 o 
  -6   2   0       30.05       29.95      0.61 o 
  -5   2   0       10.99       10.04      0.76 o 
  -4   2   0      128.50      145.96      1.97 o 
  -3   2   0       71.32       76.29      0.62 o 
  -2   2   0      421.66      425.10      2.53 o 
  -1   2   0       98.66       81.80      0.58 o 
   0   2   0     1084.70     1052.59      3.66 o 
   1   2   0       26.15       25.99      0.18 o 
   2   2   0       31.74       31.99      0.33 o 
   3   2   0      711.48      683.31      1.33 o 
   4   2   0      358.16      375.97      3.33 o 
   5   2   0      761.43      861.55     10.61 o 
   6   2   0       61.92       50.46      4.15 o 
   7   2   0      122.51      114.49      1.58 o 
   8   2   0       23.13       22.45      0.56 o 
   9   2   0       55.92       57.13      3.41 o 
  10   2   0        0.00        0.76      0.49 o 
  11   2   0       32.80       32.95      1.26 o 
  -9   3   0        3.09        1.77      0.25 o 
  -8   3   0        3.08        2.33      0.28 o 
  -7   3   0       51.79       49.37      1.60 o 
  -6   3   0       65.58       61.64      1.98 o 
  -5   3   0        6.12        4.47      0.30 o 
  -4   3   0       42.03       46.67      1.28 o 
  -3   3   0      631.97      682.04      7.87 o 
  -2   3   0        9.35        8.36      0.32 o 
  -1   3   0       40.74       36.52      0.28 o 
   0   3   0     1772.13     1793.29      4.88 o 
   1   3   0       52.10       42.54      0.41 o 
   2   3   0       42.48       41.32      0.35 o 
   3   3   0      313.63      320.91      3.22 o 
   4   3   0      274.72      305.98      3.75 o 
   5   3   0      329.73      367.30      3.13 o 
   6   3   0      127.50      140.61      3.55 o 
   7   3   0       33.61       32.40      1.72 o 
   8   3   0       20.34       16.89      0.48 o 
   9   3   0       15.81       14.17      0.81 o 
  10   3   0        2.56        0.55      0.38 o 
  11   3   0        1.68        2.03      0.35 o 
  -9   4   0       57.97       68.00      2.93 o 
  -8   4   0        8.15        6.31      0.76 o 
  -7   4   0        7.97        6.72      0.38 o 
  -6   4   0        4.07        1.78      0.31 o 
  -5   4   0        4.36        4.83      0.33 o 
  -4   4   0      134.18      142.24      1.71 o 
  -3   4   0      129.60      117.36      1.69 o 
  -2   4   0      370.85      393.05      1.56 o 
  -1   4   0      110.03      110.40      0.68 o 
   0   4   0       11.45        8.67      0.31 o 
   1   4   0      254.02      235.20      1.14 o 
   2   4   0        0.02        0.80      0.12 o 
   3   4   0      529.91      579.06      1.95 o 
   4   4   0       64.67       66.52      0.99 o 
   5   4   0      186.99      198.38      2.01 o 
   6   4   0      144.95      133.50      1.70 o 
   7   4   0       12.41        7.83      0.45 o 
   8   4   0       71.07       56.33      0.96 o 
   9   4   0        7.14        6.32      0.58 o 
  10   4   0       43.26       50.09      0.99 o 
  11   4   0       40.83       45.06      2.07 o 
  -8   5   0       12.23       13.95      0.67 o 
  -7   5   0       25.14       20.31      0.78 o 
  -6   5   0        8.39        6.74      0.49 o 
  -5   5   0        2.32        1.72      0.19 o 
  -4   5   0       16.51       16.55      0.37 o 
  -3   5   0       10.11        9.86      0.66 o 
  -2   5   0       11.03        9.43      0.31 o 
  -1   5   0      133.64      130.42      1.30 o 
   0   5   0      304.33      321.81      1.54 o 
   1   5   0      608.98      637.97      9.60 o 
   2   5   0       17.67       18.96      0.40 o 
   3   5   0        8.35        5.07      0.24 o 
   4   5   0       60.46       46.55      0.96 o 
   5   5   0       40.77       35.15      1.75 o 
   6   5   0       38.53       36.69      1.05 o 
   7   5   0       12.98       13.01      0.62 o 
   8   5   0        0.44        1.14      0.35 o 
   9   5   0       28.04       27.93      1.03 o 
  10   5   0        0.70        1.21      0.25 o 
  11   5   0        0.60        0.93      0.23 o 
  -7   6   0        1.35        1.06      0.27 o 
  -6   6   0        0.00        0.43      0.19 o 
  -5   6   0        0.02        0.60      0.44 o 
  -4   6   0        1.38        1.02      0.21 o 
  -3   6   0        1.42        1.20      0.16 o 
  -2   6   0       65.08       62.40      0.81 o 
  -1   6   0       98.49      100.56      1.43 o 
   0   6   0       96.09       95.23      1.46 o 
   1   6   0      162.42      182.78      2.85 o 
   2   6   0        0.12        0.36      0.23 o 
   3   6   0       18.99       17.21      0.95 o 
   4   6   0        0.01        0.87      0.31 o 
   5   6   0       84.96       87.02      1.67 o 
   6   6   0       88.72       89.10      1.07 o 
   7   6   0       61.74       57.79      3.46 o 
   8   6   0       54.83       55.72      2.29 o 
   9   6   0       20.19       20.01      0.82 o 
  10   6   0        2.80        1.95      0.32 o 
  11   6   0        4.03        4.33      0.47 o 
  -6   7   0        9.26       12.50      1.09 o 
  -5   7   0        1.01        1.42      0.49 o 
  -4   7   0      124.14      141.54      2.95 o 
  -3   7   0       33.05       32.42      1.19 o 
  -2   7   0        2.40        1.24      0.16 o 
  -1   7   0        0.84        0.70      0.17 o 
   0   7   0       12.24       12.53      0.58 o 
   1   7   0       13.33       13.50      0.56 o 
   2   7   0        1.71        1.00      0.39 o 
   3   7   0       27.54       26.38      0.62 o 
   4   7   0       94.39      100.72      1.25 o 
   5   7   0      275.08      278.71      2.68 o 
   6   7   0      169.59      169.12      1.74 o 
   7   7   0        7.48        8.22      0.82 o 
   8   7   0        5.63        2.95      0.38 o 
   9   7   0       17.75       19.78      0.97 o 
  10   7   0        0.24        0.35      0.18 o 
  -5   8   0        3.50        3.93      0.55 o 
  -4   8   0       15.21       14.19      0.87 o 
  -3   8   0      112.94      127.89      2.84 o 
  -2   8   0       38.67       40.50      1.53 o 
  -1   8   0        5.06        5.13      0.74 o 
   0   8   0       26.55       22.56      0.81 o 
   1   8   0       20.05       19.31      0.59 o 
   2   8   0        3.85        2.75      0.43 o 
   3   8   0        4.63        4.28      0.43 o 
   4   8   0      526.89      570.39      4.23 o 
   5   8   0        0.93        1.05      0.18 o 
   6   8   0        8.35        9.23      0.70 o 
   7   8   0        1.69        1.64      0.25 o 
   8   8   0       26.95       27.82      1.77 o 
   9   8   0       10.44       11.41      1.13 o 
  10   8   0       40.14       58.21      4.47 o 
  -4   9   0        5.66        5.19      0.82 o 
  -3   9   0        0.57        1.15      0.49 o 
  -2   9   0        1.45        1.86      0.55 o 
  -1   9   0       65.32       66.54      1.86 o 
   0   9   0       35.59       36.38      0.98 o 
   1   9   0       10.09        8.84      0.71 o 
   2   9   0        2.20        1.31      0.32 o 
   3   9   0       25.14       24.59      0.95 o 
   4   9   0      225.16      248.38      2.62 o 
   5   9   0      196.04      211.84      4.41 o 
   6   9   0        8.23        6.71      0.41 o 
   7   9   0        0.54        0.86      0.16 o 
   8   9   0        5.04        7.12      0.87 o 
   9   9   0        0.56        1.66      0.49 o 
  -2  10   0        2.13        2.35      0.49 o 
  -1  10   0        0.01        1.31      0.60 o 
   0  10   0        0.14        0.16      0.33 o 
   1  10   0       76.49       76.04      2.13 o 
   2  10   0       22.99       21.79      1.06 o 
   3  10   0       14.11       12.35      0.81 o 
   4  10   0        0.06        0.30      0.12 o 
   5  10   0        0.42        0.41      0.21 o 
   6  10   0        2.36        1.60      0.24 o 
   7  10   0        0.01        0.17      0.14 o 
   8  10   0       12.73       11.28      0.80 o 
   0  11   0        0.04        0.60      0.33 o 
   1  11   0        7.06        6.66      0.76 o 
   2  11   0        0.03        0.66      0.38 o 
   3  11   0        5.93        6.00      0.71 o 
   4  11   0       64.59       67.14      2.10 o 
   5  11   0        3.36        1.95      0.43 o 
   6  11   0        2.28        2.16      0.27 o 
  -6 -11   1        7.91        4.36      0.45 o 
  -5 -11   1        3.79        2.24      0.25 o 
  -4 -11   1        4.34        3.37      0.29 o 
  -3 -11   1       25.04       20.41      2.29 o 
  -2 -11   1        1.97        1.80      0.44 o 
  -1 -11   1        6.68        4.64      0.76 o 
  -8 -10   1       45.79       59.01      3.66 o 
  -7 -10   1        0.03        0.71      0.17 o 
  -6 -10   1        4.92        4.74      0.61 o 
  -5 -10   1       43.67       45.20      1.42 o 
  -4 -10   1       33.82       33.40      1.05 o 
  -3 -10   1       78.88       87.04      3.11 o 
  -2 -10   1        5.19        4.04      0.54 o 
  -1 -10   1        0.30        0.38      0.38 o 
   0 -10   1        2.49        1.26      0.49 o 
   1 -10   1        1.31        1.86      0.49 o 
   2 -10   1       46.35       52.67      3.33 o 
  -9  -9   1        0.47        0.94      0.49 o 
  -8  -9   1        3.26        2.96      0.46 o 
  -7  -9   1        1.04        1.61      0.32 o 
  -6  -9   1        0.02        0.23      0.18 o 
  -5  -9   1       35.43       39.36      1.12 o 
  -4  -9   1        0.08        0.44      0.17 o 
  -3  -9   1      143.59      152.91      1.97 o 
  -2  -9   1       50.06       50.56      0.94 o 
  -1  -9   1        6.82        5.61      0.27 o 
   0  -9   1       17.99       17.47      0.56 o 
   1  -9   1        5.34        4.48      0.66 o 
   2  -9   1       12.24       10.70      1.04 o 
   3  -9   1        0.53        0.22      0.55 o 
   4  -9   1        0.46        1.09      0.55 o 
 -10  -8   1        3.51        4.54      0.58 o 
  -9  -8   1        0.27        0.84      0.25 o 
  -8  -8   1        0.71        0.14      0.14 o 
  -7  -8   1        5.12        4.83      1.00 o 
  -6  -8   1       65.05       69.78      1.85 o 
  -5  -8   1      464.99      518.20      8.41 o 
  -4  -8   1       82.63       83.78      1.63 o 
  -3  -8   1        4.29        4.31      0.37 o 
  -2  -8   1       26.48       30.26      0.70 o 
  -1  -8   1       13.06       11.00      0.49 o 
   0  -8   1       25.77       27.07      1.09 o 
   1  -8   1       12.76       13.37      0.98 o 
   2  -8   1        8.31       10.10      0.87 o 
   3  -8   1        1.06        1.75      0.60 o 
   4  -8   1        6.82        8.84      0.98 o 
   5  -8   1        5.36        4.59      0.71 o 
 -10  -7   1       12.31       11.40      0.71 o 
  -9  -7   1        0.56        0.61      0.14 o 
  -8  -7   1        9.99        9.69      0.97 o 
  -7  -7   1        4.38        4.64      0.52 o 
  -6  -7   1        3.13        2.55      0.35 o 
  -5  -7   1      192.56      200.69      2.03 o 
  -4  -7   1      139.14      144.34      2.21 o 
  -3  -7   1        3.90        3.17      0.27 o 
  -2  -7   1        0.12        0.55      0.20 o 
  -1  -7   1       80.81       77.57      1.29 o 
   0  -7   1        6.13        3.71      0.31 o 
   1  -7   1        2.97        1.95      0.22 o 
   2  -7   1      187.38      207.00      3.53 o 
   3  -7   1        4.47        3.03      0.34 o 
   4  -7   1        0.46        0.87      0.44 o 
   5  -7   1        0.99        0.76      0.38 o 
   6  -7   1        0.02        0.82      0.55 o 
 -11  -6   1        1.92        2.17      0.40 o 
 -10  -6   1        5.79        6.62      0.75 o 
  -9  -6   1        0.58        0.90      0.21 o 
  -8  -6   1       57.32       53.74      1.13 o 
  -7  -6   1        8.69        8.25      0.39 o 
  -6  -6   1       10.78        9.24      0.52 o 
  -5  -6   1      232.19      222.91      2.33 o 
  -4  -6   1       12.33       11.74      2.81 o 
  -3  -6   1      197.12      187.26      2.20 o 
  -2  -6   1       56.02       59.31      1.45 o 
  -1  -6   1        0.51        0.66      0.22 o 
   0  -6   1      178.58      193.01      3.77 o 
   1  -6   1        2.20        2.17      0.18 o 
   2  -6   1        4.96        4.78      0.25 o 
   3  -6   1       78.59       76.16      0.86 o 
   4  -6   1        3.20        2.17      0.20 o 
   5  -6   1       24.37       23.15      1.07 o 
   6  -6   1        0.17        0.34      0.16 o 
   7  -6   1        0.23        0.93      0.55 o 
 -11  -5   1        3.74        4.17      0.34 o 
 -10  -5   1       14.19       11.38      0.66 o 
  -9  -5   1       21.77       19.07      0.65 o 
  -8  -5   1       24.64       18.09      1.31 o 
  -7  -5   1      133.94       99.36      1.39 o 
  -6  -5   1        0.89        0.93      0.33 o 
  -5  -5   1       50.09       49.40      2.36 o 
  -4  -5   1        2.02        0.86      0.17 o 
  -3  -5   1       33.56       39.34      1.05 o 
  -2  -5   1      128.61      150.61      1.49 o 
  -1  -5   1       35.34       34.85      1.02 o 
   0  -5   1      110.85       99.01      3.88 o 
   1  -5   1      298.25      305.40      3.44 o 
   2  -5   1       91.15       96.21      1.22 o 
   3  -5   1      518.48      578.78      5.41 o 
   4  -5   1      101.80      112.34      1.24 o 
   5  -5   1       29.21       27.03      1.86 o 
   6  -5   1        7.00        5.71      0.36 o 
   7  -5   1        0.27        0.19      0.41 o 
   8  -5   1        3.28        2.47      1.20 o 
 -11  -4   1        0.01        0.58      0.21 o 
 -10  -4   1        3.01        3.46      0.40 o 
  -9  -4   1       30.46       22.28      0.68 o 
  -8  -4   1        3.68        2.54      0.33 o 
  -7  -4   1        2.25        1.02      0.18 o 
  -6  -4   1        6.71        6.30      0.36 o 
  -5  -4   1      111.37      128.13      2.22 o 
  -4  -4   1      642.94      692.75      6.23 o 
  -3  -4   1       78.88       88.85      1.21 o 
  -2  -4   1       11.80       10.93      0.32 o 
  -1  -4   1       61.11       71.28      1.26 o 
   0  -4   1       44.46       44.75      0.75 o 
   1  -4   1     1004.97     1079.06      7.49 o 
   2  -4   1       18.00       16.53      0.39 o 
   3  -4   1        6.15        5.04      0.28 o 
   4  -4   1       11.12       10.75      0.37 o 
   5  -4   1        4.89        4.74      0.31 o 
   6  -4   1       15.74       12.14      0.62 o 
   7  -4   1       15.33       10.38      0.97 o 
   8  -4   1        4.78        3.09      0.27 o 
 -11  -3   1       14.34       14.45      1.23 o 
 -10  -3   1       28.06       29.63      0.92 o 
  -9  -3   1        6.74        4.35      0.31 o 
  -8  -3   1        2.69        1.72      0.21 o 
  -7  -3   1       87.75       72.03      1.87 o 
  -6  -3   1      111.31      119.98      3.11 o 
  -5  -3   1        3.12        4.66      0.37 o 
  -4  -3   1     1206.85     1368.20      4.69 o 
  -3  -3   1      225.38      242.11      2.33 o 
  -2  -3   1      148.39      145.63      1.09 o 
  -1  -3   1       86.22       80.04      0.87 o 
   0  -3   1      423.07      443.40      2.28 o 
   1  -3   1      122.15      109.57      0.81 o 
   2  -3   1       19.91       17.39      0.47 o 
   3  -3   1      250.52      272.53      2.45 o 
   4  -3   1       47.69       48.99      1.06 o 
   5  -3   1        0.19        0.31      0.25 o 
   6  -3   1        1.80        2.80      0.23 o 
   7  -3   1       84.05       80.12      2.33 o 
   8  -3   1       10.86        9.21      0.90 o 
   9  -3   1        0.28        0.87      0.21 o 
 -11  -2   1       11.65       12.06      0.67 o 
 -10  -2   1        3.11        1.98      0.38 o 
  -9  -2   1       58.73       59.16      1.06 o 
  -8  -2   1        0.08        0.89      0.21 o 
  -7  -2   1      103.69      106.31      1.36 o 
  -5  -2   1      179.72      199.29      2.80 o 
  -4  -2   1      163.09      179.03      1.50 o 
  -3  -2   1      276.10      261.31      1.53 o 
  -2  -2   1        0.49        0.36      0.06 o 
  -1  -2   1     1444.59     1383.28      5.81 o 
   0  -2   1        3.57        2.85      0.15 o 
   1  -2   1     5736.49     5546.83     22.24 o 
   2  -2   1      778.54      810.28      7.50 o 
   3  -2   1      261.90      293.24      3.69 o 
   4  -2   1       42.94       40.55      1.34 o 
   5  -2   1        6.96        4.92      0.52 o 
   6  -2   1      207.49      235.66      3.03 o 
   7  -2   1        3.09        3.73      0.32 o 
   8  -2   1        1.59        2.18      0.28 o 
   9  -2   1       15.05       14.89      0.54 o 
  10  -2   1        0.07        0.71      0.22 o 
 -11  -1   1        2.72        2.00      0.44 o 
 -10  -1   1        4.13        3.92      0.60 o 
  -9  -1   1       73.97       73.41      1.48 o 
  -8  -1   1       28.13       29.01      0.76 o 
  -7  -1   1       64.57       52.58      2.82 o 
  -6  -1   1        0.36        0.52      0.12 o 
  -5  -1   1       12.13       15.50      0.42 o 
  -4  -1   1     1061.06     1159.85      6.19 o 
  -3  -1   1       62.64       66.96      0.35 o 
  -2  -1   1      878.92      835.68      2.63 o 
  -1  -1   1      905.96      831.56      3.52 o 
   0  -1   1     1746.67     1662.77      7.87 o 
   2  -1   1       86.02       83.11      0.69 o 
   3  -1   1      423.42      454.63      3.32 o 
   4  -1   1      161.43      177.57      1.95 o 
   5  -1   1       43.76       41.76      0.77 o 
   6  -1   1      156.30      155.20      3.11 o 
   7  -1   1       33.05       29.94      0.95 o 
   8  -1   1        2.73        2.40      0.27 o 
   9  -1   1       61.87       71.63      1.17 o 
  10  -1   1       23.11       26.70      0.96 o 
 -10   0   1        6.94        5.35      0.46 o 
  -9   0   1      113.61      128.08      2.51 o 
  -8   0   1        1.79        2.14      0.32 o 
  -7   0   1      411.84      444.03      5.19 o 
  -6   0   1      372.29      385.09      4.32 o 
  -5   0   1       58.98       49.70      0.83 o 
  -3   0   1       78.53       79.13      0.60 o 
  -2   0   1       14.48       16.62      0.15 o 
  -1   0   1      957.20      904.12      2.57 o 
   0   0   1        3.62        2.01      0.11 o 
   1   0   1      137.27      120.28      0.43 o 
   2   0   1      686.39      661.97      1.23 o 
   3   0   1        3.31        2.32      0.14 o 
   4   0   1        3.02        2.02      0.12 o 
   5   0   1       23.51       26.13      0.51 o 
   6   0   1       22.79       24.24      1.42 o 
   7   0   1       29.68       27.64      0.85 o 
   8   0   1        3.56        2.74      0.37 o 
   9   0   1        0.66        0.90      0.33 o 
  10   0   1       77.52       86.43      1.71 o 
 -10   1   1        3.79        3.76      0.39 o 
  -9   1   1        2.51        2.69      0.36 o 
  -8   1   1        4.98        5.71      0.91 o 
  -7   1   1       36.67       36.19      0.99 o 
  -6   1   1       26.78       23.68      0.94 o 
  -5   1   1        4.92        5.06      0.23 o 
  -4   1   1      134.92      141.84      2.08 o 
  -3   1   1      218.75      226.41      0.99 o 
  -2   1   1      181.09      165.53      0.72 o 
  -1   1   1     3411.90     3253.01      9.37 o 
   0   1   1       59.76       73.30      0.30 o 
   1   1   1      382.07      366.81      1.32 o 
   2   1   1       36.62       38.81      0.32 o 
   3   1   1       21.46       22.87      0.37 o 
   4   1   1       62.33       63.22      0.81 o 
   5   1   1        0.36        0.20      0.13 o 
   6   1   1      434.08      471.27     10.84 o 
   7   1   1      242.90      245.16      6.73 o 
   8   1   1       74.25       75.34      2.07 o 
   9   1   1        9.59        9.94      0.55 o 
  10   1   1        0.68        1.06      0.35 o 
  11   1   1        1.71        2.08      0.27 o 
 -10   2   1        0.78        0.93      1.06 o 
  -9   2   1       24.80       28.84      1.83 o 
  -8   2   1       46.22       48.15      1.09 o 
  -7   2   1       19.56       18.61      0.87 o 
  -6   2   1       18.16       16.56      0.72 o 
  -5   2   1       69.33       78.98      2.07 o 
  -4   2   1       21.92       15.15      0.32 o 
  -3   2   1       42.19       48.17      0.43 o 
  -2   2   1      454.06      429.41      2.02 o 
  -1   2   1      380.92      370.80      1.20 o 
   0   2   1     2642.73     2466.96     22.11 o 
   1   2   1       48.05       47.91      0.19 o 
   2   2   1      309.11      280.24      0.90 o 
   3   2   1        0.33        0.24      0.08 o 
   4   2   1      636.75      699.68      4.29 o 
   5   2   1       44.27       32.96      0.67 o 
   6   2   1      407.64      432.70      9.55 o 
   7   2   1       46.65       36.23      1.62 o 
   8   2   1      147.96      151.52      1.46 o 
   9   2   1        0.07        0.37      0.68 o 
  10   2   1       23.39       24.62      1.28 o 
  11   2   1        0.38        0.43      0.27 o 
  -9   3   1       11.12       12.50      0.69 o 
  -8   3   1       96.41      114.52      1.89 o 
  -7   3   1       16.39       15.63      0.60 o 
  -6   3   1       33.37       29.20      0.69 o 
  -5   3   1       11.67       10.15      0.66 o 
  -4   3   1       21.37       19.78      0.83 o 
  -3   3   1      730.77      789.22      5.86 o 
  -2   3   1        9.28        9.55      0.27 o 
  -1   3   1      276.52      290.94      1.45 o 
   0   3   1      167.84      189.62      0.65 o 
   1   3   1      859.61      864.39      2.59 o 
   2   3   1      131.57      121.85      0.56 o 
   3   3   1       26.14       22.39      0.39 o 
   4   3   1      345.31      383.97      2.39 o 
   5   3   1       22.18       19.31      0.76 o 
   6   3   1       21.19       18.12      1.15 o 
   7   3   1       18.92       18.26      0.69 o 
   8   3   1        6.08        6.56      0.46 o 
   9   3   1       50.33       48.56      1.43 o 
  10   3   1       19.79       20.08      0.91 o 
  11   3   1       37.65       39.11      3.47 o 
  -9   4   1        5.46        5.16      0.52 o 
  -8   4   1       56.07       62.00      1.39 o 
  -7   4   1        1.12        1.53      0.27 o 
  -6   4   1       68.45       71.17      1.21 o 
  -5   4   1       51.18       53.41      1.02 o 
  -4   4   1        7.12        8.70      0.54 o 
  -3   4   1       19.33       22.20      0.34 o 
  -2   4   1       27.32       27.24      0.47 o 
  -1   4   1      173.30      172.74      1.07 o 
   0   4   1       95.65       87.95      0.43 o 
   1   4   1     1994.00     2068.57     10.45 o 
   2   4   1      354.35      367.02      1.46 o 
   3   4   1       59.19       67.55      0.98 o 
   4   4   1      264.27      294.04      1.39 o 
   5   4   1       46.09       39.60      2.23 o 
   6   4   1      173.10      165.58      2.89 o 
   7   4   1        0.72        0.96      0.20 o 
   8   4   1        0.12        0.52      0.24 o 
   9   4   1       27.93       26.54      1.09 o 
  10   4   1        0.71        0.59      0.21 o 
  11   4   1       19.91       22.09      1.15 o 
  -8   5   1        6.86        5.74      1.31 o 
  -7   5   1       16.63       14.69      0.74 o 
  -6   5   1       33.37       29.88      0.86 o 
  -5   5   1        7.01        7.26      0.39 o 
  -4   5   1        0.50        0.54      0.18 o 
  -3   5   1      216.43      225.85      1.86 o 
  -2   5   1        0.90        0.72      0.11 o 
  -1   5   1        6.82        4.26      0.17 o 
   0   5   1       51.51       50.74      0.81 o 
   1   5   1       65.54       65.90      1.49 o 
   2   5   1       60.91       64.70      0.94 o 
   3   5   1       91.77       98.62      0.55 o 
   4   5   1      190.11      191.67      2.01 o 
   5   5   1       89.95       90.67      1.47 o 
   6   5   1       73.18       74.97      1.70 o 
   7   5   1       10.99       12.33      0.63 o 
   8   5   1       26.19       25.62      0.68 o 
   9   5   1       17.28       18.17      0.62 o 
  10   5   1       23.24       29.28      1.50 o 
  11   5   1        5.49        4.18      0.46 o 
  -7   6   1        0.10        0.59      0.35 o 
  -6   6   1        0.41        0.60      0.22 o 
  -5   6   1        5.37        5.37      0.39 o 
  -4   6   1        0.25        0.25      0.07 o 
  -3   6   1      288.05      323.71      4.77 o 
  -2   6   1        0.06        0.33      0.12 o 
  -1   6   1      123.81      131.53      1.53 o 
   0   6   1      170.05      176.72      1.65 o 
   1   6   1       13.71       10.91      0.27 o 
   2   6   1       26.21       26.68      0.58 o 
   3   6   1       58.95       48.65      0.69 o 
   4   6   1       21.91       19.27      0.57 o 
   5   6   1       33.25       30.58      1.55 o 
   6   6   1      406.03      418.83      3.99 o 
   7   6   1       90.38       85.23      4.65 o 
   8   6   1        0.61        0.64      0.33 o 
   9   6   1        2.66        3.03      0.34 o 
  10   6   1        3.67        3.31      0.52 o 
  11   6   1       39.78       52.19      2.79 o 
  -6   7   1        7.22        7.64      0.87 o 
  -5   7   1       24.65       25.02      0.76 o 
  -4   7   1       25.33       23.76      0.66 o 
  -3   7   1       45.94       47.26      2.24 o 
  -2   7   1      331.89      365.66      3.77 o 
  -1   7   1       19.27       16.14      0.53 o 
   0   7   1       70.24       76.10      1.07 o 
   1   7   1      105.41       99.09      0.89 o 
   2   7   1       17.03       15.59      0.46 o 
   3   7   1        1.53        1.46      0.15 o 
   4   7   1       44.01       41.80      1.70 o 
   5   7   1      672.75      717.22     11.45 o 
   6   7   1      515.00      527.87      5.69 o 
   7   7   1       14.82       15.67      0.89 o 
   8   7   1        1.41        0.80      0.52 o 
   9   7   1       11.35        7.76      0.62 o 
  10   7   1        1.23        1.31      0.25 o 
  -5   8   1       11.73        8.95      1.09 o 
  -4   8   1        0.29        1.53      0.49 o 
  -3   8   1        9.30        8.46      0.87 o 
  -2   8   1       63.31       68.72      1.91 o 
  -1   8   1       34.24       33.01      0.93 o 
   0   8   1      130.90      135.50      1.69 o 
   1   8   1       82.67       86.06      1.13 o 
   2   8   1        0.07        0.44      0.12 o 
   3   8   1       58.27       57.36      0.98 o 
   4   8   1      516.23      553.26     17.66 o 
   5   8   1       83.71       88.03      1.84 o 
   6   8   1       50.06       49.61      0.87 o 
   7   8   1       16.82       14.10      0.68 o 
   8   8   1       18.59       16.96      0.79 o 
   9   8   1       16.52       16.24      0.75 o 
  10   8   1        3.67        2.53      0.36 o 
  -4   9   1        1.36        1.91      0.49 o 
  -3   9   1       28.84       28.33      1.47 o 
  -2   9   1        1.05        1.80      0.55 o 
  -1   9   1        5.52        5.29      0.60 o 
   0   9   1        5.73        6.17      0.60 o 
   1   9   1       39.62       38.35      0.75 o 
   2   9   1       34.94       36.46      1.89 o 
   3   9   1       28.95       26.71      1.22 o 
   4   9   1       21.91       21.19      1.20 o 
   5   9   1       81.13       83.61      1.84 o 
   6   9   1       55.08       60.24      0.99 o 
   7   9   1        0.13        0.40      0.30 o 
   8   9   1       13.95       14.02      1.01 o 
   9   9   1        1.51        1.16      0.19 o 
  -3  10   1        0.14        1.64      0.60 o 
  -2  10   1        4.77        3.17      0.55 o 
  -1  10   1        1.50        0.33      0.33 o 
   0  10   1        0.00        0.93      0.55 o 
   1  10   1        1.51        0.98      0.33 o 
   2  10   1       20.91       19.65      1.04 o 
   3  10   1       29.71       29.48      1.69 o 
   4  10   1        3.74        3.24      0.28 o 
   5  10   1        0.64        0.57      0.11 o 
   6  10   1       15.32       12.45      2.02 o 
   7  10   1        8.59        7.06      0.68 o 
   8  10   1        7.59        7.21      0.60 o 
  -1  11   1        1.72        1.75      0.49 o 
   0  11   1        7.19        6.88      0.71 o 
   1  11   1        2.05        1.86      0.55 o 
   2  11   1       19.52       17.79      1.09 o 
   3  11   1        3.05        2.57      0.49 o 
   5  11   1       37.71       36.52      1.80 o 
   6  11   1        0.58        0.63      0.22 o 
   7  11   1       19.77       17.78      1.21 o 
  -4 -11   2        2.86        3.06      0.41 o 
  -3 -11   2        0.86        0.76      0.22 o 
  -7 -10   2        0.98        0.89      0.23 o 
  -6 -10   2        0.24        0.36      0.29 o 
  -5 -10   2        0.46        0.60      0.16 o 
  -4 -10   2      231.09      278.71      4.54 o 
  -3 -10   2        3.61        2.38      0.64 o 
  -2 -10   2       21.86       17.62      0.94 o 
  -1 -10   2       14.49       13.61      1.80 o 
   0 -10   2        0.90        0.98      0.49 o 
   1 -10   2       15.45       12.99      0.98 o 
  -8  -9   2        8.25        7.44      0.50 o 
  -7  -9   2        1.64        0.93      0.26 o 
  -6  -9   2        0.01        0.53      0.12 o 
  -5  -9   2        1.67        1.82      0.22 o 
  -4  -9   2      194.72      216.92      3.81 o 
  -3  -9   2       23.26       23.02      0.63 o 
  -2  -9   2        3.88        2.91      0.30 o 
  -1  -9   2        2.07        0.93      0.28 o 
   0  -9   2        1.25        1.26      0.27 o 
   1  -9   2       21.89       18.18      1.15 o 
   2  -9   2        9.95       14.47      1.26 o 
   3  -9   2       18.09       20.47      1.31 o 
  -9  -8   2        5.75        5.01      0.51 o 
  -8  -8   2       36.42       45.53      1.43 o 
  -7  -8   2        2.91        2.82      0.29 o 
  -6  -8   2        0.36        0.63      0.26 o 
  -5  -8   2        8.98        9.31      0.55 o 
  -4  -8   2        0.00        0.35      0.16 o 
  -3  -8   2        3.72        3.49      0.36 o 
  -2  -8   2       67.61       64.28      1.60 o 
  -1  -8   2        0.51        0.26      0.19 o 
   0  -8   2       69.57       72.77      1.33 o 
   1  -8   2        6.53        5.96      0.40 o 
   2  -8   2        0.99        1.16      0.44 o 
   3  -8   2        3.65        3.22      0.71 o 
   4  -8   2        0.09        0.71      0.55 o 
 -10  -7   2        6.80        8.78      0.87 o 
  -9  -7   2        0.01        0.50      0.17 o 
  -8  -7   2        9.70        7.99      0.57 o 
  -7  -7   2        0.75        0.55      0.14 o 
  -6  -7   2       45.99       41.27      1.42 o 
  -5  -7   2       39.02       37.71      0.90 o 
  -4  -7   2      276.61      290.40      4.08 o 
  -3  -7   2        0.01        0.72      0.23 o 
  -2  -7   2        0.38        1.01      0.98 o 
  -1  -7   2       13.87       15.12      0.68 o 
   0  -7   2        1.95        0.88      0.22 o 
   1  -7   2       19.33       16.86      0.55 o 
   2  -7   2        5.66        6.28      0.44 o 
   3  -7   2        0.49        0.59      0.22 o 
   4  -7   2        1.68        1.20      0.19 o 
   5  -7   2        0.56        0.22      0.44 o 
   6  -7   2       29.96       34.28      2.40 o 
 -10  -6   2        1.88        1.36      0.41 o 
  -9  -6   2        9.79        6.37      0.51 o 
  -8  -6   2       36.73       30.98      2.46 o 
  -7  -6   2       49.22       45.21      2.00 o 
  -6  -6   2       10.21        4.88      0.51 o 
  -5  -6   2       77.11       70.13      0.90 o 
  -4  -6   2      139.82      132.28      1.16 o 
  -3  -6   2        7.02        8.89      0.37 o 
  -2  -6   2       25.75       22.53      0.95 o 
  -1  -6   2        8.22        8.19      0.48 o 
   0  -6   2        9.15        8.64      0.50 o 
   1  -6   2      140.90      145.06      2.04 o 
   2  -6   2      203.04      213.53      3.90 o 
   3  -6   2      176.42      188.33      2.29 o 
   4  -6   2       87.27       87.48      1.74 o 
   5  -6   2        0.15        0.47      0.19 o 
   6  -6   2        0.23        0.98      0.38 o 
   7  -6   2        3.60        3.49      0.71 o 
 -11  -5   2       17.40       18.11      1.77 o 
 -10  -5   2        1.62        1.35      0.24 o 
  -9  -5   2        0.72        0.98      0.19 o 
  -8  -5   2       75.98       63.48      1.92 o 
  -7  -5   2        0.01        0.23      0.23 o 
  -6  -5   2        0.57        1.28      0.30 o 
  -5  -5   2       26.43       23.27      1.06 o 
  -4  -5   2      439.66      469.38     10.32 o 
  -3  -5   2      591.82      617.04      8.62 o 
  -2  -5   2      136.47      136.33      1.17 o 
  -1  -5   2       36.71       44.43      1.04 o 
   0  -5   2       20.22       21.57      0.71 o 
   1  -5   2       32.10       36.67      0.67 o 
   2  -5   2        1.93        1.14      0.11 o 
   3  -5   2       12.93       12.27      0.55 o 
   4  -5   2       14.00       11.57      0.69 o 
   5  -5   2        4.88        5.36      0.42 o 
   6  -5   2        0.91        0.72      0.14 o 
   7  -5   2        8.92        8.04      0.64 o 
 -11  -4   2       36.12       49.69      1.82 o 
 -10  -4   2       13.97       10.84      0.69 o 
  -9  -4   2        8.74       10.99      0.64 o 
  -8  -4   2       37.13       27.94      0.70 o 
  -7  -4   2       22.76       21.05      1.07 o 
  -6  -4   2       49.33       40.95      1.45 o 
  -5  -4   2       48.15       58.26      1.71 o 
  -4  -4   2      186.14      208.73      1.12 o 
  -3  -4   2       42.17       47.83      0.83 o 
  -2  -4   2       29.01       35.22      0.99 o 
  -1  -4   2      124.37      130.44      1.54 o 
   0  -4   2       20.72       21.18      0.47 o 
   1  -4   2      192.91      205.40      1.41 o 
   2  -4   2       23.49       26.44      0.62 o 
   3  -4   2      474.50      499.88      6.99 o 
   4  -4   2        9.70       10.79      0.55 o 
   5  -4   2        1.37        0.73      0.30 o 
   6  -4   2        2.74        2.09      0.29 o 
   7  -4   2        2.04        2.65      0.27 o 
   8  -4   2        0.79        0.39      0.17 o 
 -11  -3   2        0.04        0.66      0.21 o 
 -10  -3   2        5.66        8.35      0.56 o 
  -9  -3   2        1.95        1.79      0.39 o 
  -8  -3   2      379.20      378.65      5.08 o 
  -7  -3   2       16.64        8.99      0.66 o 
  -6  -3   2       78.30       78.65      1.70 o 
  -5  -3   2        6.73        3.02      0.19 o 
  -4  -3   2      193.91      215.19      1.17 o 
  -3  -3   2      198.25      229.75      1.53 o 
  -2  -3   2       37.28       39.20      0.69 o 
  -1  -3   2        0.16        0.43      0.14 o 
   0  -3   2      470.68      494.83      3.63 o 
   1  -3   2       10.25        7.16      0.25 o 
   2  -3   2     1459.35     1514.75      9.37 o 
   3  -3   2       81.66       93.10      0.96 o 
   4  -3   2        0.05        0.50      0.13 o 
   5  -3   2        1.55        2.11      0.22 o 
   6  -3   2        2.27        2.82      0.25 o 
   7  -3   2       48.38       49.83      1.15 o 
   8  -3   2        7.29        8.56      0.62 o 
   9  -3   2        9.90       10.66      0.54 o 
 -11  -2   2        6.33        6.30      0.60 o 
 -10  -2   2        7.15        8.44      0.76 o 
  -9  -2   2        0.67        1.45      0.29 o 
  -8  -2   2      187.08      182.25      2.66 o 
  -7  -2   2        4.12        5.17      0.39 o 
  -6  -2   2        4.55        7.48      0.55 o 
  -5  -2   2        0.69        1.11      0.19 o 
  -4  -2   2      186.95      194.45      1.04 o 
  -3  -2   2      319.98      334.15      1.54 o 
  -2  -2   2      131.87      126.28      2.25 o 
  -1  -2   2        9.73       11.15      0.21 o 
   0  -2   2      653.79      662.42      2.69 o 
   1  -2   2      838.05      832.59      3.38 o 
   2  -2   2      918.83      923.74      3.24 o 
   3  -2   2        9.95        7.88      0.52 o 
   4  -2   2        1.04        1.28      0.14 o 
   5  -2   2       51.72       53.06      1.58 o 
   6  -2   2      107.76      102.36      1.61 o 
   7  -2   2       58.76       54.66      1.20 o 
   8  -2   2        2.07        1.60      0.29 o 
   9  -2   2        0.18        0.73      0.20 o 
 -11  -1   2        0.85        1.30      0.34 o 
 -10  -1   2       20.34       17.69      0.77 o 
  -9  -1   2       10.62        9.28      0.40 o 
  -8  -1   2      115.02      117.92      1.85 o 
  -7  -1   2       16.96       15.44      0.86 o 
  -6  -1   2       99.09       92.77      1.51 o 
  -5  -1   2       25.06       29.24      0.60 o 
  -4  -1   2       27.98       21.51      0.70 o 
  -3  -1   2        3.96        4.43      0.14 o 
  -2  -1   2       29.08       25.32      0.39 o 
  -1  -1   2       13.00       13.76      0.27 o 
   0  -1   2     3111.61     3003.65      8.80 o 
   1  -1   2     2884.22     2762.01      9.57 o 
   2  -1   2      614.29      588.16      2.45 o 
   3  -1   2      251.21      246.63      2.44 o 
   4  -1   2      204.57      219.48      2.35 o 
   5  -1   2        4.23        3.06      0.22 o 
   6  -1   2        1.48        2.71      0.27 o 
   7  -1   2      147.51      151.70      1.62 o 
   8  -1   2        0.36        1.07      0.27 o 
   9  -1   2        1.00        0.86      0.32 o 
  10  -1   2        0.98        0.58      0.18 o 
 -10   0   2       36.36       41.08      2.35 o 
  -9   0   2       13.02       12.97      0.56 o 
  -8   0   2       56.62       57.01      1.83 o 
  -7   0   2        5.84        4.73      0.52 o 
  -6   0   2       69.90       67.49      0.78 o 
  -5   0   2       25.46       31.61      0.57 o 
  -4   0   2      173.79      195.16      1.19 o 
  -3   0   2     1147.59     1204.39      5.51 o 
  -2   0   2      353.89      358.35      1.50 o 
  -1   0   2        8.62        6.83      0.19 o 
   0   0   2     1207.48     1180.54      5.07 o 
   1   0   2      243.12      208.22      0.52 o 
   2   0   2      526.30      544.81      1.67 o 
   3   0   2       18.48       21.59      0.50 o 
   4   0   2       99.56      100.93      0.67 o 
   5   0   2        3.60        2.18      0.64 o 
   6   0   2        0.17        0.29      0.04 o 
   7   0   2       51.22       54.44      1.27 o 
   8   0   2        0.00        0.41      0.17 o 
   9   0   2       27.96       26.65      1.05 o 
  10   0   2       16.67       22.25      1.28 o 
 -10   1   2       14.32       13.00      0.68 o 
  -9   1   2       13.67       12.07      0.55 o 
  -8   1   2        2.71        1.47      0.26 o 
  -7   1   2        0.20        1.04      0.44 o 
  -6   1   2       23.83       21.05      0.53 o 
  -5   1   2       30.82       28.20      0.93 o 
  -4   1   2       36.69       38.77      0.60 o 
  -3   1   2       23.16       24.23      0.47 o 
  -2   1   2      883.07      943.41      4.69 o 
  -1   1   2       17.44       18.93      0.28 o 
   0   1   2     4110.61     3970.70     15.51 o 
   1   1   2      611.02      549.47      1.92 o 
   2   1   2       30.85       27.90      0.52 o 
   3   1   2       34.90       37.28      0.96 o 
   4   1   2       21.92       24.65      1.05 o 
   5   1   2       79.91      101.39      1.04 o 
   6   1   2      132.78      133.29      1.94 o 
   7   1   2       19.37       21.32      1.70 o 
   8   1   2       36.32       35.59      0.74 o 
   9   1   2        3.14        1.80      0.26 o 
  10   1   2        9.38        7.51      0.53 o 
  11   1   2        6.26        3.18      0.37 o 
 -10   2   2        0.61        0.98      0.44 o 
  -9   2   2        0.49        1.10      0.55 o 
  -8   2   2       21.29       19.20      1.72 o 
  -7   2   2      521.87      608.73      8.08 o 
  -6   2   2        0.28        0.26      0.13 o 
  -5   2   2       78.52       76.53      1.35 o 
  -4   2   2       61.44       64.17      1.13 o 
  -3   2   2      146.07      165.67      0.71 o 
  -2   2   2       95.13      102.78      0.50 o 
  -1   2   2     1578.98     1518.33      2.82 o 
   0   2   2      456.16      434.50      1.90 o 
   1   2   2     4173.75     4283.49     20.48 o 
   2   2   2     1483.20     1465.24      4.89 o 
   3   2   2       67.57       58.84      0.73 o 
   4   2   2        0.67        0.52      0.14 o 
   5   2   2       35.45       41.57      1.49 o 
   6   2   2      188.23      174.23     14.63 o 
   7   2   2       69.30       63.26      4.27 o 
   8   2   2       34.56       31.81      1.38 o 
   9   2   2       28.22       31.28      1.14 o 
  10   2   2       69.92       74.86      1.41 o 
  11   2   2       12.07        9.97      0.79 o 
  -9   3   2       70.55       84.18      2.66 o 
  -8   3   2       62.67       63.62      2.24 o 
  -7   3   2        1.12        0.87      0.38 o 
  -6   3   2       39.90       40.56      1.03 o 
  -5   3   2       32.78       32.15      0.50 o 
  -4   3   2       57.31       52.88      0.93 o 
  -3   3   2      133.85      151.74      1.70 o 
  -2   3   2      151.38      140.56      1.87 o 
  -1   3   2        0.03        0.33      0.16 o 
   0   3   2      270.15      261.87      1.02 o 
   1   3   2      751.15      739.35      2.37 o 
   2   3   2     2841.39     2964.92     17.26 o 
   3   3   2      134.36      127.98      0.91 o 
   4   3   2        9.28       12.16      0.45 o 
   5   3   2       10.83        6.24      0.38 o 
   6   3   2        5.80        5.13      0.60 o 
   7   3   2      819.42      880.52      9.71 o 
   8   3   2       12.03       10.31      0.64 o 
   9   3   2        0.47        1.12      0.40 o 
  10   3   2        1.37        0.93      0.38 o 
  11   3   2       17.50       16.51      0.67 o 
  -9   4   2       45.23       49.07      1.51 o 
  -8   4   2       93.96      109.75      1.99 o 
  -7   4   2       47.21       47.94      1.10 o 
  -6   4   2       12.50        9.20      0.43 o 
  -5   4   2       98.05       98.33      1.99 o 
  -4   4   2       29.85       31.78      0.68 o 
  -3   4   2      175.15      190.42      1.76 o 
  -2   4   2      664.62      704.83      4.61 o 
  -1   4   2       38.02       35.59      1.36 o 
   0   4   2      657.16      679.97      2.76 o 
   1   4   2      322.52      341.89      1.54 o 
   2   4   2       49.89       66.26      0.58 o 
   3   4   2       11.41       15.74      0.56 o 
   4   4   2      286.20      313.77      1.56 o 
   5   4   2      448.47      447.03      7.21 o 
   6   4   2       12.86       11.16      1.01 o 
   7   4   2      136.90      133.78      3.98 o 
   8   4   2       58.70       58.38      1.49 o 
   9   4   2       19.95       16.76      1.64 o 
  10   4   2        0.15        0.93      0.27 o 
  11   4   2        3.20        2.86      0.39 o 
  -8   5   2        0.47        0.62      0.68 o 
  -7   5   2       95.45      106.47      2.29 o 
  -6   5   2       13.40       11.18      1.36 o 
  -5   5   2        0.57        0.61      0.16 o 
  -4   5   2       69.13       65.35      1.45 o 
  -3   5   2        2.19        1.40      0.07 o 
  -2   5   2        1.64        1.52      0.11 o 
  -1   5   2       17.75       15.50      0.60 o 
   0   5   2      482.26      502.38      7.14 o 
   1   5   2       20.46       16.90      0.29 o 
   2   5   2      228.88      224.15      2.03 o 
   3   5   2        0.06        0.26      0.07 o 
   4   5   2       63.71       53.04      0.90 o 
   5   5   2        3.14        4.20      0.62 o 
   6   5   2       58.64       53.06      2.14 o 
   7   5   2      775.74      815.81      8.37 o 
   8   5   2        0.03        0.47      0.20 o 
   9   5   2        2.08        1.78      0.38 o 
  10   5   2        4.00        3.19      0.43 o 
  11   5   2        6.88        4.67      0.49 o 
  -7   6   2        3.06        1.42      0.27 o 
  -6   6   2        1.18        0.92      0.26 o 
  -5   6   2        1.31        1.14      0.29 o 
  -4   6   2       22.04       23.30      0.51 o 
  -3   6   2       52.85       54.42      1.51 o 
  -2   6   2       30.23       26.64      0.49 o 
  -1   6   2       80.93       71.72      1.18 o 
   0   6   2      151.45      158.70      1.84 o 
   1   6   2      343.60      388.72      3.82 o 
   2   6   2      219.27      216.30      1.85 o 
   3   6   2       20.70       19.94      0.54 o 
   4   6   2      245.29      263.43      2.69 o 
   5   6   2      431.82      428.04      5.47 o 
   6   6   2       94.35      104.12      2.32 o 
   7   6   2      494.29      530.85      5.64 o 
   8   6   2        5.91        6.55      0.42 o 
   9   6   2        0.07        0.33      0.27 o 
  10   6   2        6.42        7.10      0.56 o 
  11   6   2       17.57       18.87      2.18 o 
  -6   7   2        1.78        1.20      0.30 o 
  -5   7   2        2.53        1.53      0.30 o 
  -4   7   2       73.69       77.90      1.77 o 
  -3   7   2        1.84        1.07      0.23 o 
  -2   7   2      142.57      151.24      2.76 o 
  -1   7   2        2.12        1.46      0.16 o 
   0   7   2      270.42      282.72      2.64 o 
   1   7   2       10.99        7.37      0.22 o 
   2   7   2       42.70       42.01      0.57 o 
   3   7   2        2.31        2.52      0.26 o 
   4   7   2        1.85        0.78      0.09 o 
   5   7   2      392.18      394.84      3.82 o 
   6   7   2       70.19       70.54      3.38 o 
   7   7   2       96.45       99.03      1.60 o 
   8   7   2        0.52        0.60      0.19 o 
   9   7   2       12.87       11.73      0.54 o 
  10   7   2       22.56       24.54      1.34 o 
  -5   8   2        0.24        1.09      0.49 o 
  -4   8   2        1.09        0.98      0.38 o 
  -3   8   2       64.37       72.00      1.97 o 
  -2   8   2       43.03       47.71      1.53 o 
  -1   8   2        0.18        0.44      0.33 o 
   0   8   2        4.20        3.11      0.14 o 
   1   8   2       13.97       12.50      0.98 o 
   2   8   2       39.30       38.15      1.16 o 
   3   8   2        0.88        0.99      0.14 o 
   4   8   2      164.58      168.01      2.73 o 
   5   8   2       19.63       23.38      0.64 o 
   6   8   2       26.81       26.20      0.46 o 
   7   8   2        9.78        9.18      0.74 o 
   8   8   2        0.27        0.32      0.22 o 
   9   8   2       29.42       28.56      1.46 o 
  10   8   2        2.74        2.38      0.28 o 
  -4   9   2        0.82        1.04      0.44 o 
  -3   9   2       27.06       25.05      1.31 o 
  -2   9   2      159.98      183.03      2.68 o 
  -1   9   2        0.99        0.93      0.44 o 
   0   9   2        0.35        0.60      0.33 o 
   1   9   2        6.80        6.99      0.66 o 
   2   9   2        2.01        1.41      0.20 o 
   3   9   2        8.45        8.04      0.41 o 
   4   9   2       36.37       34.81      1.31 o 
   5   9   2        9.71        8.00      0.47 o 
   6   9   2        0.87        0.97      0.24 o 
   7   9   2        0.07        0.32      0.11 o 
   8   9   2       32.71       32.78      1.61 o 
   9   9   2        0.03        0.38      0.19 o 
  -3  10   2        9.50        7.04      1.09 o 
  -2  10   2       30.13       37.55      1.97 o 
  -1  10   2       11.00       10.37      0.93 o 
   0  10   2        1.76        1.58      0.49 o 
   1  10   2        2.17        2.35      0.38 o 
   2  10   2        3.11        3.22      0.60 o 
   3  10   2      138.90      155.79      2.84 o 
   4  10   2       33.22       32.93      1.30 o 
   5  10   2       85.45       89.05      1.65 o 
   6  10   2      100.96      108.24      5.40 o 
   7  10   2        0.99        0.96      0.60 o 
   8  10   2        1.57        0.99      0.46 o 
  -1  11   2       19.76       22.33      1.69 o 
   0  11   2        0.01        1.15      0.55 o 
   1  11   2       36.53       37.28      1.91 o 
   2  11   2        8.84        7.53      0.76 o 
   6  11   2       38.35       41.40      2.37 o 
   7  11   2        0.01        0.32      0.19 o 
  -6 -10   3        0.10        0.45      0.25 o 
  -5 -10   3        0.02        0.23      0.16 o 
  -4 -10   3        0.62        0.77      0.20 o 
  -3 -10   3       29.06       28.67      1.09 o 
  -2 -10   3        0.32        0.46      0.20 o 
  -1 -10   3        0.00        0.41      0.16 o 
   0 -10   3        0.00        0.33      0.38 o 
  -8  -9   3        8.11        8.92      1.03 o 
  -7  -9   3       45.76       52.08      2.64 o 
  -6  -9   3        3.10        2.45      0.33 o 
  -5  -9   3       36.46       39.14      2.56 o 
  -4  -9   3        2.91        2.59      0.38 o 
  -3  -9   3        2.98        2.42      0.28 o 
  -2  -9   3       15.66       12.26      1.06 o 
  -1  -9   3        0.67        0.93      0.27 o 
   0  -9   3        0.58        1.07      0.31 o 
   1  -9   3       14.89       18.07      3.25 o 
   2  -9   3       18.77       23.96      1.42 o 
  -9  -8   3        2.33        2.56      0.40 o 
  -8  -8   3        2.92        2.32      0.68 o 
  -7  -8   3       36.22       39.82      1.86 o 
  -6  -8   3       31.86       29.75      1.02 o 
  -5  -8   3       52.78       52.75      0.93 o 
  -4  -8   3       16.03       16.59      0.64 o 
  -3  -8   3       23.84       23.93      1.01 o 
  -2  -8   3       32.27       28.96      2.24 o 
  -1  -8   3        3.20        2.16      0.40 o 
   0  -8   3        0.03        0.36      0.22 o 
   1  -8   3        2.44        1.23      0.60 o 
   2  -8   3        7.40        6.57      0.55 o 
   3  -8   3        0.00        0.58      0.25 o 
   4  -8   3       15.78       11.30      1.09 o 
  -9  -7   3       28.82       30.86      2.89 o 
  -8  -7   3       25.97       26.44      1.11 o 
  -7  -7   3       70.54       67.41      1.29 o 
  -6  -7   3        1.28        1.23      0.28 o 
  -5  -7   3        9.60        7.91      0.39 o 
  -4  -7   3       95.50      100.17      1.43 o 
  -3  -7   3        2.81        2.12      0.20 o 
  -2  -7   3        3.37        4.67      0.34 o 
  -1  -7   3      123.99      124.31      1.42 o 
   0  -7   3        0.95        0.85      0.29 o 
   1  -7   3        0.58        0.47      0.27 o 
   2  -7   3       12.15        8.43      0.44 o 
   3  -7   3        3.64        1.62      0.36 o 
   4  -7   3       12.53       10.25      0.53 o 
   5  -7   3        0.22        0.49      0.38 o 
 -10  -6   3       56.86       67.03      1.72 o 
  -9  -6   3        2.63        3.11      0.46 o 
  -8  -6   3        0.05        0.33      0.14 o 
  -7  -6   3       80.31       71.48      1.36 o 
  -6  -6   3       13.71       11.54      0.63 o 
  -5  -6   3       28.44       29.40      0.56 o 
  -4  -6   3        5.29        4.53      0.24 o 
  -3  -6   3      290.77      318.01      2.65 o 
  -2  -6   3        6.24        6.20      0.57 o 
  -1  -6   3       29.77       30.23      1.49 o 
   0  -6   3        0.05        0.60      0.20 o 
   1  -6   3        6.22        4.84      0.30 o 
   2  -6   3       38.48       39.47      0.68 o 
   3  -6   3        8.96        8.35      0.59 o 
   4  -6   3        0.03        0.71      0.22 o 
   5  -6   3       41.40       52.71      1.02 o 
   6  -6   3        6.40        6.45      0.50 o 
 -10  -5   3        0.95        0.60      0.20 o 
  -9  -5   3       41.86       38.13      1.06 o 
  -8  -5   3        1.72        0.62      0.19 o 
  -7  -5   3        3.69        3.23      0.27 o 
  -6  -5   3       30.20       26.83      0.64 o 
  -5  -5   3      325.60      326.39      2.51 o 
  -4  -5   3       15.37        9.75      0.49 o 
  -3  -5   3      176.50      187.41      2.20 o 
  -2  -5   3       25.17       19.12      1.12 o 
  -1  -5   3       18.63       20.01      0.63 o 
   0  -5   3       57.11       51.15      2.47 o 
   1  -5   3       36.58       34.07      1.55 o 
   2  -5   3      250.89      271.11      4.72 o 
   3  -5   3       15.45       14.74      0.63 o 
   4  -5   3      175.59      193.56      3.77 o 
   5  -5   3        4.40        3.56      0.28 o 
   6  -5   3        1.53        1.11      0.16 o 
   7  -5   3        3.37        2.07      0.26 o 
 -10  -4   3        7.81        6.91      0.53 o 
  -9  -4   3        0.53        0.66      0.18 o 
  -8  -4   3       30.50       30.51      2.27 o 
  -7  -4   3      585.51      554.70      5.70 o 
  -6  -4   3        8.74        8.84      0.38 o 
  -5  -4   3        7.11        4.80      0.23 o 
  -4  -4   3      189.75      182.42      4.26 o 
  -3  -4   3       32.47       31.08      1.24 o 
  -2  -4   3        9.64       13.20      0.49 o 
  -1  -4   3       70.85       67.00      1.36 o 
   0  -4   3       85.86       92.61      0.68 o 
   1  -4   3       67.91       67.89      0.99 o 
   2  -4   3        7.29        6.46      0.25 o 
   3  -4   3      544.86      577.39      5.24 o 
   4  -4   3        0.76        0.97      0.12 o 
   5  -4   3       13.54       12.98      1.23 o 
   6  -4   3        7.49        7.23      0.75 o 
   7  -4   3        8.22        6.46      0.71 o 
   8  -4   3        0.28        0.75      0.18 o 
 -11  -3   3        0.36        0.87      0.38 o 
 -10  -3   3        0.12        0.78      0.23 o 
  -9  -3   3        0.88        0.58      0.17 o 
  -8  -3   3       11.58       10.90      0.45 o 
  -7  -3   3       62.97       59.34      2.34 o 
  -6  -3   3        2.20        1.13      0.19 o 
  -5  -3   3        0.29        0.86      0.71 o 
  -4  -3   3       81.38       82.10      0.65 o 
  -3  -3   3       44.65       49.18      1.05 o 
  -2  -3   3       69.51       58.91      1.30 o 
  -1  -3   3      140.76      154.37      1.26 o 
   0  -3   3      100.37      112.90      1.02 o 
   1  -3   3      212.25      237.03      1.19 o 
   2  -3   3     1882.28     1922.79     23.72 o 
   3  -3   3       45.06       42.02      1.08 o 
   4  -3   3       46.15       47.87      0.79 o 
   5  -3   3       10.94       11.48      0.45 o 
   6  -3   3        0.60        0.87      0.19 o 
   7  -3   3       93.05       97.08      2.54 o 
   8  -3   3        0.94        0.64      0.16 o 
   9  -3   3       20.86       24.79      2.82 o 
 -11  -2   3        6.08        6.05      0.50 o 
 -10  -2   3        7.62        8.20      0.72 o 
  -9  -2   3       35.33       30.43      1.65 o 
  -8  -2   3        4.85        4.49      0.32 o 
  -7  -2   3       10.87       10.84      0.70 o 
  -6  -2   3       12.13        9.47      0.41 o 
  -5  -2   3        1.98        1.22      0.13 o 
  -4  -2   3       50.47       64.52      0.55 o 
  -3  -2   3      239.55      238.12      1.15 o 
  -2  -2   3       10.86        9.15      0.74 o 
  -1  -2   3      284.34      313.72      1.94 o 
   0  -2   3      819.07      864.32      4.77 o 
   1  -2   3      589.72      608.97      4.21 o 
   2  -2   3      962.68     1025.86      9.59 o 
   3  -2   3       46.48       42.72      0.77 o 
   4  -2   3       67.84       68.01      0.83 o 
   5  -2   3        5.34        2.86      0.22 o 
   6  -2   3        4.23        2.93      0.28 o 
   7  -2   3       10.54        6.81      0.46 o 
   8  -2   3        9.69        6.58      0.49 o 
   9  -2   3        5.64        3.97      0.34 o 
 -10  -1   3        3.49        3.43      0.30 o 
  -9  -1   3       20.09       20.62      0.63 o 
  -8  -1   3        6.23        6.58      0.52 o 
  -7  -1   3       37.10       36.94      0.87 o 
  -6  -1   3        0.06        0.40      0.12 o 
  -5  -1   3      126.30      129.67      1.70 o 
  -4  -1   3      249.24      264.33      1.73 o 
  -3  -1   3      555.43      608.79      2.84 o 
  -2  -1   3      701.82      669.70      6.00 o 
  -1  -1   3       85.04       86.76      0.69 o 
   0  -1   3      155.07      136.70      0.96 o 
   1  -1   3        2.13        2.02      0.10 o 
   2  -1   3      112.95      121.15      0.64 o 
   3  -1   3       12.90       19.73      0.40 o 
   4  -1   3       46.48       44.51      1.12 o 
   5  -1   3       99.31      103.60      1.97 o 
   6  -1   3        3.59        4.92      1.12 o 
   7  -1   3        0.01        0.33      0.17 o 
   8  -1   3        1.85        1.84      0.50 o 
   9  -1   3        0.05        0.66      0.32 o 
  10  -1   3        1.90        1.56      0.44 o 
 -10   0   3        7.06        4.91      0.47 o 
  -9   0   3        0.03        0.62      0.19 o 
  -8   0   3       14.08       14.38      0.66 o 
  -7   0   3       28.24       28.37      1.33 o 
  -6   0   3       59.66       60.42      0.81 o 
  -5   0   3      250.99      255.79      3.40 o 
  -4   0   3       11.44       11.75      0.77 o 
  -3   0   3        7.16        5.66      0.14 o 
  -2   0   3       24.64       29.56      0.37 o 
  -1   0   3      457.96      481.70      2.03 o 
   0   0   3       51.60       48.79      0.32 o 
   1   0   3       28.42       32.15      0.30 o 
   3   0   3        0.21        0.29      0.10 o 
   4   0   3       54.73       59.73      0.71 o 
   5   0   3        4.44        5.48      0.36 o 
   6   0   3        4.97        3.95      0.24 o 
   7   0   3        3.57        5.00      0.30 o 
   8   0   3       42.68       43.19      1.75 o 
   9   0   3        0.02        0.23      0.32 o 
  10   0   3        8.52        7.09      0.76 o 
 -10   1   3        3.21        3.13      0.35 o 
  -9   1   3       13.27       11.38      0.87 o 
  -8   1   3       29.09       27.42      1.39 o 
  -7   1   3      585.13      636.83      5.76 o 
  -6   1   3      539.95      571.59      4.42 o 
  -5   1   3       27.02       25.44      0.70 o 
  -4   1   3       90.63       91.53      1.17 o 
  -3   1   3       59.97       59.90      0.95 o 
  -2   1   3      326.13      341.85      1.57 o 
  -1   1   3     1354.91     1304.03      4.00 o 
   0   1   3      606.96      554.57      2.68 o 
   1   1   3      136.44      136.25      1.33 o 
   2   1   3        6.87        8.72      0.29 o 
   3   1   3     1206.96     1234.93      5.31 o 
   4   1   3      132.91      142.20      1.65 o 
   5   1   3       43.81       48.27      0.71 o 
   6   1   3       31.56       31.06      0.80 o 
   7   1   3        1.24        0.58      0.33 o 
   8   1   3      254.63      294.15      3.21 o 
   9   1   3       11.69       12.41      0.52 o 
  10   1   3       48.42       56.39      4.00 o 
 -10   2   3        5.98        3.00      0.66 o 
  -9   2   3       15.21       15.12      1.04 o 
  -8   2   3        4.63        2.82      0.36 o 
  -7   2   3      279.76      320.52      7.59 o 
  -6   2   3      199.51      210.49      2.35 o 
  -5   2   3        0.02        0.37      0.08 o 
  -4   2   3       10.35       10.17      0.26 o 
  -3   2   3       43.79       46.72      0.75 o 
  -2   2   3      343.94      366.59      1.50 o 
  -1   2   3      106.33       95.31      0.55 o 
   0   2   3      793.48      781.47      3.24 o 
   1   2   3     1968.19     1945.80      4.82 o 
   2   2   3       19.20       18.75      0.19 o 
   3   2   3     2105.55     2291.23      9.37 o 
   4   2   3       12.18        7.79      0.24 o 
   5   2   3       29.39       26.71      0.77 o 
   6   2   3      114.43      110.74      1.57 o 
   7   2   3       98.46       97.85      2.52 o 
   8   2   3      121.10      125.41      2.40 o 
   9   2   3       18.08       16.92      0.59 o 
  10   2   3       38.94       46.50      1.23 o 
  11   2   3        0.33        0.47      0.44 o 
  -9   3   3       32.39       36.90      2.02 o 
  -8   3   3       64.25       68.89      2.07 o 
  -7   3   3       30.85       31.99      1.59 o 
  -6   3   3       32.59       28.43      0.59 o 
  -5   3   3        1.96        1.62      0.12 o 
  -4   3   3       39.96       32.09      0.92 o 
  -3   3   3       88.69       90.36      0.89 o 
  -2   3   3      137.67      150.78      0.66 o 
  -1   3   3      164.37      186.99      2.19 o 
   0   3   3      684.74      736.49      4.19 o 
   1   3   3     2838.08     2925.41     10.53 o 
   2   3   3       12.80       12.80      0.40 o 
   3   3   3       36.79       26.94      1.74 o 
   4   3   3       57.13       49.94      0.83 o 
   5   3   3        1.97        3.87      0.22 o 
   6   3   3       37.52       37.55      1.22 o 
   7   3   3        0.28        0.62      0.18 o 
   8   3   3      528.87      578.34      7.46 o 
   9   3   3        0.34        0.69      0.20 o 
  10   3   3        0.15        0.28      0.15 o 
  11   3   3        0.11        0.73      0.25 o 
  -9   4   3        4.13        4.19      0.54 o 
  -8   4   3        0.46        0.49      0.33 o 
  -7   4   3       26.09       26.26      1.15 o 
  -6   4   3        5.60        5.68      0.46 o 
  -5   4   3        8.40        6.39      0.35 o 
  -4   4   3       12.42       13.48      0.66 o 
  -3   4   3      255.49      277.76      3.08 o 
  -2   4   3       59.23       63.59      1.04 o 
  -1   4   3       19.79       20.03      0.87 o 
   0   4   3      200.68      197.31      1.04 o 
   1   4   3       45.53       42.15      0.32 o 
   2   4   3       37.53       44.57      1.04 o 
   3   4   3      249.56      268.48      1.93 o 
   4   4   3        0.00        0.40      0.09 o 
   5   4   3       79.81       82.09      1.25 o 
   6   4   3       49.36       47.96      2.29 o 
   7   4   3        2.92        2.95      0.24 o 
   8   4   3      183.51      196.86      3.57 o 
   9   4   3        3.56        3.46      0.44 o 
  10   4   3        9.93        7.16      0.73 o 
  11   4   3        0.00        0.62      0.23 o 
  -8   5   3       35.78       39.32      1.29 o 
  -7   5   3       12.12       11.98      0.87 o 
  -6   5   3        0.00        0.32      0.22 o 
  -5   5   3       12.82       13.22      0.68 o 
  -4   5   3       52.99       59.85      0.48 o 
  -3   5   3       97.09      108.91      1.38 o 
  -2   5   3      264.46      293.30      4.73 o 
  -1   5   3       20.70       17.54      0.96 o 
   0   5   3       46.27       39.43      0.72 o 
   1   5   3      116.09      117.70      0.95 o 
   2   5   3      101.24      116.66      1.36 o 
   3   5   3      179.57      184.13      1.29 o 
   4   5   3      200.01      213.58      1.27 o 
   5   5   3      127.30      136.61      1.92 o 
   6   5   3      803.65      809.05     30.44 o 
   7   5   3       76.57       80.54      2.16 o 
   8   5   3       91.30      100.81      3.77 o 
   9   5   3       18.52       16.60      0.62 o 
  10   5   3        1.91        1.31      0.33 o 
  11   5   3       45.76       53.01      4.39 o 
  -7   6   3        9.39        7.89      0.64 o 
  -6   6   3       21.13       19.37      1.58 o 
  -5   6   3        3.07        1.84      0.38 o 
  -4   6   3       47.78       46.48      1.01 o 
  -3   6   3        5.07        5.15      0.34 o 
  -2   6   3       63.51       65.98      0.88 o 
  -1   6   3       53.13       51.43      0.98 o 
   0   6   3      147.66      146.18      2.36 o 
   1   6   3      179.45      178.44      2.33 o 
   2   6   3       26.97       32.34      0.71 o 
   3   6   3       14.02       12.21      0.37 o 
   4   6   3       94.07       96.05      1.05 o 
   5   6   3      147.87      163.96      2.26 o 
   6   6   3      404.60      421.21      4.51 o 
   7   6   3        4.80        3.98      0.68 o 
   8   6   3       26.00       29.15      1.55 o 
   9   6   3        7.83        7.86      0.75 o 
  10   6   3        2.11        2.55      0.49 o 
  11   6   3        0.68        0.63      0.27 o 
  -6   7   3        0.09        0.50      0.27 o 
  -5   7   3       24.91       24.52      0.77 o 
  -4   7   3        6.29        5.25      0.39 o 
  -3   7   3        4.89        3.40      0.29 o 
  -2   7   3        0.02        0.66      0.26 o 
   0   7   3      110.65      114.46      1.69 o 
   1   7   3        2.65        1.57      0.14 o 
   2   7   3       27.39       26.10      0.99 o 
   3   7   3        5.87        5.23      0.24 o 
   4   7   3        4.55        4.10      0.45 o 
   5   7   3        2.90        2.39      0.36 o 
   6   7   3        0.18        0.70      0.29 o 
   7   7   3       40.22       37.90      0.83 o 
   8   7   3        0.74        0.66      0.27 o 
   9   7   3        5.14        4.56      0.54 o 
  10   7   3       10.85        9.73      1.01 o 
  -5   8   3        3.54        2.40      0.44 o 
  -4   8   3       32.53       31.11      1.06 o 
  -3   8   3       12.00       11.37      0.76 o 
  -2   8   3       38.27       41.42      1.15 o 
  -1   8   3      235.63      263.99      4.20 o 
   0   8   3        6.34        5.35      0.66 o 
   1   8   3       50.91       51.28      1.09 o 
   2   8   3        1.78        1.05      0.11 o 
   3   8   3        3.32        2.94      0.21 o 
   4   8   3        3.09        1.24      0.28 o 
   5   8   3        0.07        0.42      0.24 o 
   6   8   3       33.77       34.49      0.80 o 
   7   8   3       13.67       12.64      0.43 o 
   8   8   3        1.54        0.91      0.16 o 
   9   8   3       15.30       13.51      0.93 o 
  10   8   3        1.54        0.63      0.23 o 
  -4   9   3        0.04        0.44      0.49 o 
  -3   9   3        4.06        4.42      0.60 o 
  -2   9   3       85.85       92.20      1.62 o 
  -1   9   3       28.32       29.85      0.79 o 
   0   9   3        8.04        7.59      0.66 o 
   1   9   3        2.95        1.64      0.38 o 
   2   9   3       20.16       18.29      0.98 o 
   3   9   3       33.04       28.66      1.18 o 
   5   9   3        0.31        0.33      0.41 o 
   6   9   3       43.49       47.02      2.29 o 
   7   9   3        1.59        1.91      0.31 o 
   8   9   3       21.25       21.95      0.67 o 
   9   9   3        1.64        0.90      0.27 o 
  -3  10   3      199.29      242.52      3.38 o 
  -2  10   3        6.30        5.68      0.71 o 
  -1  10   3        8.97        8.04      0.64 o 
   0  10   3       29.69       30.57      1.20 o 
   1  10   3        1.05        1.26      0.38 o 
   2  10   3       36.51       34.33      1.09 o 
   4  10   3       92.45       95.80      1.91 o 
   5  10   3       53.87       56.92      1.53 o 
   6  10   3       10.51       10.10      0.73 o 
   7  10   3      106.79      124.48      2.72 o 
   8  10   3       10.93       13.44      0.69 o 
  -1  11   3       16.72       18.72      1.42 o 
   0  11   3        4.72        4.15      0.60 o 
   1  11   3       11.87       12.39      0.93 o 
   6  11   3        4.90        4.04      0.55 o 
   7  11   3        9.32        7.32      0.50 o 
  -4 -10   4        9.86       10.69      0.67 o 
  -3 -10   4        2.32        2.15      0.28 o 
  -2 -10   4       32.11       34.37      2.13 o 
  -7  -9   4        7.04        6.01      0.60 o 
  -6  -9   4       44.26       49.97      4.43 o 
  -5  -9   4       30.03       30.81      1.15 o 
  -4  -9   4       66.02       77.85      2.91 o 
  -3  -9   4        7.35        7.82      0.70 o 
  -2  -9   4        0.63        0.55      0.27 o 
  -1  -9   4        2.40        3.50      0.87 o 
   0  -9   4       12.01       10.61      0.88 o 
   1  -9   4        1.29        0.35      0.22 o 
  -8  -8   4       40.11       46.62      1.54 o 
  -7  -8   4       10.70        8.91      0.60 o 
  -6  -8   4       33.36       35.65      2.38 o 
  -5  -8   4       19.50       16.77      0.90 o 
  -4  -8   4        0.23        0.24      0.14 o 
  -3  -8   4        0.33        0.64      0.18 o 
  -2  -8   4        6.92        4.72      0.33 o 
  -1  -8   4        1.54        0.81      0.25 o 
   0  -8   4       47.27       45.50      1.13 o 
   1  -8   4        1.25        1.01      0.32 o 
   2  -8   4       11.08       12.47      0.67 o 
   3  -8   4        1.52        0.55      0.66 o 
  -9  -7   4        6.12        7.43      1.12 o 
  -8  -7   4       17.65       19.53      0.75 o 
  -7  -7   4        1.18        0.64      0.18 o 
  -6  -7   4        5.15        4.38      0.30 o 
  -5  -7   4        0.10        0.49      0.16 o 
  -4  -7   4       17.38       16.43      0.63 o 
  -3  -7   4        2.30        1.72      0.22 o 
  -2  -7   4       35.46       39.37      1.03 o 
  -1  -7   4        0.61        0.80      0.44 o 
   0  -7   4        5.04        3.05      0.31 o 
   1  -7   4        0.04        0.11      0.16 o 
   2  -7   4        0.86        1.53      0.46 o 
   3  -7   4      182.43      221.92      3.47 o 
   4  -7   4        1.28        0.62      0.22 o 
   5  -7   4        1.70        0.60      0.49 o 
  -9  -6   4        1.59        1.64      0.24 o 
  -8  -6   4       17.35       14.97      0.60 o 
  -7  -6   4       15.05       12.88      0.36 o 
  -6  -6   4       76.37       73.49      1.95 o 
  -5  -6   4       86.17       84.17      1.24 o 
  -4  -6   4       30.00       26.75      0.68 o 
  -3  -6   4        1.20        0.84      0.24 o 
  -2  -6   4      319.88      326.10      3.92 o 
  -1  -6   4       43.37       37.43      0.83 o 
   0  -6   4        5.42        5.34      0.41 o 
   1  -6   4        0.19        0.48      0.21 o 
   2  -6   4        0.41        1.11      0.19 o 
   3  -6   4       25.88       23.55      0.69 o 
   4  -6   4        7.67        4.56      0.50 o 
   5  -6   4       64.70       73.22      1.55 o 
   6  -6   4       15.50       16.07      2.06 o 
 -10  -5   4       12.57       15.56      0.69 o 
  -9  -5   4       16.34       14.72      0.80 o 
  -8  -5   4        4.02        2.71      0.25 o 
  -7  -5   4       41.38       41.60      1.01 o 
  -6  -5   4       53.40       48.03      1.03 o 
  -5  -5   4       19.90       18.21      0.65 o 
  -4  -5   4      299.75      311.80      2.43 o 
  -3  -5   4       57.73       51.39      1.19 o 
  -2  -5   4       10.46        8.51      0.43 o 
  -1  -5   4        7.08        3.09      0.33 o 
   0  -5   4       35.08       34.70      0.97 o 
   1  -5   4       21.05       23.28      0.65 o 
   2  -5   4      164.56      183.36      2.16 o 
   3  -5   4      211.33      234.22      2.50 o 
   4  -5   4       24.17       23.25      1.00 o 
   5  -5   4       28.01       30.70      1.12 o 
   6  -5   4        5.27        3.59      0.37 o 
   7  -5   4        3.78        3.15      0.42 o 
 -10  -4   4       23.35       26.34      0.97 o 
  -9  -4   4        5.06        3.08      0.61 o 
  -8  -4   4        7.62        5.08      0.29 o 
  -7  -4   4       22.04       20.04      0.73 o 
  -6  -4   4       74.11       73.14      1.49 o 
  -5  -4   4       39.58       37.18      0.59 o 
  -4  -4   4      141.60      135.48      1.40 o 
  -3  -4   4      315.36      328.08      3.11 o 
  -1  -4   4        2.55        1.71      0.43 o 
   0  -4   4        0.51        0.94      0.10 o 
   1  -4   4        2.32        2.06      0.21 o 
   2  -4   4       11.61       10.61      0.40 o 
   3  -4   4      830.76      925.14      7.15 o 
   4  -4   4        3.51        2.05      0.18 o 
   5  -4   4        4.69        4.49      0.37 o 
   6  -4   4        0.21        0.35      0.13 o 
   7  -4   4        2.30        2.27      0.25 o 
 -10  -3   4        3.19        3.16      0.37 o 
  -9  -3   4       11.61       13.59      0.48 o 
  -8  -3   4       35.88       28.49      0.72 o 
  -7  -3   4       13.15       12.94      0.47 o 
  -6  -3   4       53.27       56.87      2.17 o 
  -5  -3   4       45.39       46.14      1.08 o 
  -4  -3   4      111.11      102.46      2.62 o 
  -3  -3   4        0.06        0.88      0.16 o 
  -2  -3   4       58.33       54.99      1.31 o 
  -1  -3   4        0.96        0.67      0.21 o 
   0  -3   4      181.59      208.40      2.97 o 
   1  -3   4      202.21      227.57      2.42 o 
   2  -3   4      186.82      195.30      4.56 o 
   3  -3   4        4.72        3.58      0.29 o 
   4  -3   4       11.98       10.95      0.52 o 
   5  -3   4       11.20       10.80      0.73 o 
   6  -3   4        0.16        0.56      0.19 o 
   7  -3   4        0.01        0.24      0.16 o 
   8  -3   4        0.80        0.78      0.21 o 
 -10  -2   4       14.80       16.13      0.77 o 
  -9  -2   4       30.28       30.98      0.88 o 
  -8  -2   4        0.05        0.41      0.16 o 
  -7  -2   4       47.37       38.43      1.48 o 
  -6  -2   4      210.63      210.29      2.35 o 
  -5  -2   4       11.41       11.36      0.54 o 
  -4  -2   4        6.53        4.01      0.25 o 
  -3  -2   4       47.57       43.16      1.01 o 
  -2  -2   4      170.29      176.84      1.87 o 
  -1  -2   4      123.46      119.24      1.09 o 
   0  -2   4      163.88      167.90      0.95 o 
   1  -2   4        0.29        0.44      0.18 o 
   2  -2   4       18.73       17.47      0.44 o 
   3  -2   4        1.15        0.54      0.31 o 
   4  -2   4       63.03       61.38      2.02 o 
   5  -2   4       15.39       13.07      0.53 o 
   6  -2   4       39.64       37.08      1.02 o 
   7  -2   4        2.06        2.63      0.33 o 
   8  -2   4        5.00        6.65      0.76 o 
   9  -2   4       30.95       42.09      4.53 o 
 -10  -1   4        8.22       10.37      0.60 o 
  -9  -1   4        0.32        0.55      0.16 o 
  -8  -1   4       11.10        9.78      0.55 o 
  -7  -1   4       90.89       93.82      1.01 o 
  -6  -1   4      116.79      116.95      1.33 o 
  -5  -1   4        0.46        0.48      0.17 o 
  -4  -1   4      565.44      583.13      3.80 o 
  -3  -1   4        0.21        0.12      0.15 o 
  -2  -1   4        0.70        0.83      0.17 o 
  -1  -1   4      119.85      112.95      1.69 o 
   0  -1   4        1.62        0.61      0.15 o 
   1  -1   4       38.31       37.45      1.13 o 
   2  -1   4       62.52       58.23      1.14 o 
   3  -1   4       28.04       28.10      0.81 o 
   4  -1   4      135.27      143.06      2.07 o 
   5  -1   4        1.36        1.12      0.14 o 
   6  -1   4        9.08        6.14      0.37 o 
   7  -1   4       17.49       14.05      0.64 o 
   8  -1   4        1.12        1.01      0.25 o 
   9  -1   4        6.16        4.83      0.41 o 
 -10   0   4        8.84        7.83      0.46 o 
  -9   0   4        4.31        2.83      0.34 o 
  -8   0   4       17.12       19.44      0.63 o 
  -7   0   4        0.56        0.42      0.11 o 
  -6   0   4     1056.91     1168.89     12.50 o 
  -5   0   4       14.06       12.85      0.65 o 
  -4   0   4       52.93       60.47      0.77 o 
  -3   0   4       77.76       82.13      1.70 o 
  -2   0   4        0.84        1.27      0.31 o 
  -1   0   4     1111.99     1195.43     12.64 o 
   0   0   4        0.70        2.07      0.11 o 
   1   0   4       10.72       12.58      0.75 o 
   2   0   4      257.67      272.77      1.22 o 
   3   0   4        7.93        8.37      0.30 o 
   4   0   4      436.48      479.40      8.92 o 
   5   0   4       12.26        9.32      0.37 o 
   6   0   4       24.00       26.81      0.77 o 
   7   0   4        0.14        0.60      0.21 o 
   8   0   4       52.59       50.33      1.33 o 
   9   0   4       45.36       46.46      1.16 o 
  10   0   4        0.42        0.39      0.19 o 
 -10   1   4        0.04        0.71      0.38 o 
  -9   1   4       29.92       27.53      1.94 o 
  -8   1   4        0.59        0.61      0.48 o 
  -7   1   4       17.41       16.13      0.55 o 
  -6   1   4      287.53      303.57      2.91 o 
  -5   1   4       10.16        8.09      0.32 o 
  -4   1   4      270.14      277.70      2.37 o 
  -3   1   4        5.32        8.11      0.34 o 
  -2   1   4        7.38        6.10      0.29 o 
  -1   1   4      440.96      452.67      4.29 o 
   0   1   4        5.01        4.43      0.20 o 
   1   1   4        9.97        9.70      0.37 o 
   2   1   4      310.39      308.34      1.39 o 
   3   1   4      632.76      662.37      2.45 o 
   4   1   4      262.70      277.06      1.48 o 
   5   1   4        9.89       10.41      0.38 o 
   6   1   4        1.24        0.76      0.38 o 
   7   1   4      142.62      153.12      2.66 o 
   8   1   4        5.11        5.23      0.34 o 
   9   1   4        1.04        1.06      0.24 o 
  10   1   4       33.91       41.54      1.83 o 
  -9   2   4        1.75        2.18      0.44 o 
  -8   2   4      227.58      262.46      5.19 o 
  -7   2   4      179.78      196.01      3.98 o 
  -6   2   4        0.96        1.32      0.13 o 
  -5   2   4       14.13       13.21      0.44 o 
  -4   2   4       33.15       36.06      1.41 o 
  -3   2   4       78.67       88.50      2.54 o 
  -2   2   4       22.44       17.43      0.38 o 
  -1   2   4      272.39      316.56      1.77 o 
   0   2   4      273.53      296.31      1.31 o 
   1   2   4      160.99      186.96      0.92 o 
   2   2   4      886.25      944.11      4.88 o 
   3   2   4       21.55       20.97      0.45 o 
   4   2   4       59.95       72.96      0.98 o 
   5   2   4       59.04       59.48      1.12 o 
   6   2   4        7.02        6.63      0.33 o 
   7   2   4       33.00       31.81      0.48 o 
   8   2   4       11.72        9.90      0.51 o 
   9   2   4       78.04       82.87      2.45 o 
  10   2   4        3.72        2.51      0.49 o 
  -9   3   4       41.85       46.23      2.07 o 
  -8   3   4        7.41        6.28      0.82 o 
  -7   3   4      120.18      131.17      3.17 o 
  -6   3   4       16.52       16.65      0.36 o 
  -5   3   4        1.03        0.88      0.10 o 
  -4   3   4       12.91        9.61      0.51 o 
  -3   3   4       33.03       29.72      0.65 o 
  -2   3   4      159.95      182.82      0.76 o 
  -1   3   4     2512.20     2718.28     18.17 o 
   0   3   4       55.83       54.34      0.86 o 
   1   3   4      751.95      751.47      3.24 o 
   2   3   4        0.91        0.52      0.07 o 
   3   3   4       21.34       25.76      0.65 o 
   4   3   4       81.73       87.41      0.84 o 
   5   3   4        7.80        7.29      0.34 o 
   6   3   4       50.67       46.63      0.95 o 
   7   3   4        0.71        1.07      0.14 o 
   8   3   4        0.26        0.87      0.19 o 
   9   3   4       92.14       96.80      2.70 o 
  10   3   4       10.69        9.54      0.76 o 
  -8   4   4       42.24       49.07      1.97 o 
  -7   4   4       46.07       48.69      1.69 o 
  -6   4   4      151.03      162.34      3.38 o 
  -5   4   4       19.11       16.60      0.44 o 
  -4   4   4       46.87       53.11      1.22 o 
  -3   4   4      348.81      383.64      4.33 o 
  -2   4   4       52.22       54.58      2.07 o 
  -1   4   4        1.03        0.98      0.16 o 
   0   4   4       83.49       96.23      0.45 o 
   1   4   4       59.13       62.70      0.99 o 
   2   4   4       27.74       28.58      0.85 o 
   3   4   4        0.06        0.11      0.13 o 
   4   4   4       59.06       57.96      1.38 o 
   5   4   4        1.15        1.41      0.13 o 
   6   4   4       29.15       28.11      0.72 o 
   7   4   4     1189.67     1316.15     10.75 o 
   8   4   4        0.94        0.87      0.22 o 
   9   4   4       21.08       21.86      0.60 o 
  10   4   4        1.05        0.97      0.74 o 
  11   4   4        2.37        1.31      0.27 o 
  -8   5   4       19.95       19.60      0.87 o 
  -7   5   4       11.78       12.34      1.31 o 
  -6   5   4        1.26        0.11      0.27 o 
  -5   5   4       17.11       15.41      0.46 o 
  -4   5   4        0.07        0.27      0.14 o 
  -3   5   4       26.00       23.85      1.26 o 
  -2   5   4        0.12        0.49      0.27 o 
  -1   5   4       39.24       39.74      1.26 o 
   0   5   4      172.36      183.06      1.14 o 
   1   5   4       35.12       28.84      0.52 o 
   2   5   4      203.79      209.18      1.69 o 
   3   5   4      180.44      187.30      1.63 o 
   4   5   4        1.60        1.75      0.18 o 
   6   5   4       11.94        9.47      0.70 o 
   7   5   4       80.77       78.28      1.43 o 
   8   5   4       97.39       97.14      3.16 o 
   9   5   4        0.31        0.65      0.20 o 
  10   5   4       11.90       10.34      0.84 o 
  -7   6   4        0.22        0.63      0.23 o 
  -6   6   4        4.61        4.45      0.48 o 
  -5   6   4       20.27       17.43      0.96 o 
  -4   6   4       71.10       75.09      1.23 o 
  -3   6   4       21.95       20.28      0.43 o 
  -2   6   4      239.67      263.32      4.48 o 
  -1   6   4        1.38        0.83      0.33 o 
   0   6   4        0.00        0.70      0.38 o 
   1   6   4        6.91        4.44      0.17 o 
   2   6   4      164.88      160.63      1.83 o 
   3   6   4       86.77       93.28      2.92 o 
   4   6   4        4.39        2.73      0.38 o 
   6   6   4        0.76        0.53      0.22 o 
   7   6   4       16.62       19.03      0.83 o 
   8   6   4       16.58       15.71      0.55 o 
   9   6   4        0.95        0.86      0.29 o 
  10   6   4        2.11        1.81      0.27 o 
  -6   7   4        0.24        0.33      0.19 o 
  -5   7   4        2.66        2.45      0.34 o 
  -4   7   4        4.47        2.89      1.01 o 
  -3   7   4       39.32       39.19      0.89 o 
  -2   7   4        3.09        2.24      0.49 o 
  -1   7   4        9.56       11.35      0.76 o 
   0   7   4      312.21      331.53      3.90 o 
   1   7   4        4.90        4.38      0.26 o 
   2   7   4       53.57       52.50      1.65 o 
   3   7   4       10.98       10.92      0.76 o 
   4   7   4       44.11       45.12      0.68 o 
   5   7   4       35.67       30.62      1.20 o 
   6   7   4        5.72        4.99      0.71 o 
   7   7   4        5.22        4.99      0.48 o 
   8   7   4        0.11        0.62      0.17 o 
   9   7   4        8.34        8.15      0.96 o 
  10   7   4        4.85        4.11      0.34 o 
  -5   8   4        6.14        4.83      0.60 o 
  -4   8   4        1.57        1.08      0.23 o 
  -3   8   4        0.75        0.88      0.18 o 
  -2   8   4      178.84      191.17      9.13 o 
  -1   8   4        1.59        2.53      1.31 o 
   0   8   4       80.86       85.59      1.86 o 
   1   8   4       26.90       28.35      0.63 o 
   2   8   4        0.42        0.74      0.12 o 
   3   8   4       41.72       34.30      0.57 o 
   4   8   4       24.04       16.76      0.66 o 
   5   8   4        3.82        4.64      0.49 o 
   6   8   4       21.45       21.51      1.26 o 
   7   8   4        0.12        0.67      0.25 o 
   8   8   4        2.08        2.75      0.37 o 
   9   8   4       34.26       36.37      2.31 o 
  10   8   4        5.02        5.22      0.55 o 
  -4   9   4        0.00        0.16      0.33 o 
  -3   9   4       75.92       88.32      3.00 o 
  -2   9   4      258.73      315.67      6.63 o 
  -1   9   4      112.97      126.33      3.30 o 
   0   9   4       82.31       92.94      1.62 o 
   1   9   4       26.00       22.98      1.42 o 
   2   9   4        3.00        3.00      0.44 o 
   3   9   4        4.36        1.80      0.27 o 
   4   9   4        6.68        4.04      0.49 o 
   5   9   4       44.10       43.18      1.31 o 
   6   9   4        0.28        0.33      0.22 o 
   7   9   4      176.94      212.28      4.31 o 
   8   9   4      166.48      197.14      4.03 o 
   9   9   4       20.00       21.57      0.85 o 
  -3  10   4       14.69       16.27      1.31 o 
  -2  10   4        8.21        6.82      0.76 o 
  -1  10   4       55.51       62.18      3.90 o 
   0  10   4        2.73        2.40      0.33 o 
   1  10   4        8.83        8.36      0.85 o 
   5  10   4       17.73       19.92      0.82 o 
   6  10   4       63.75       72.49      1.86 o 
   7  10   4       45.06       49.95      1.86 o 
   8  10   4        0.12        0.87      0.33 o 
  -1  11   4        5.20        2.66      0.49 o 
   0  11   4        0.35        0.71      0.33 o 
   1  11   4        1.33        1.58      0.38 o 
   7  11   4        2.38        1.26      0.33 o 
  -5  -9   5        0.02        0.53      0.16 o 
  -4  -9   5        9.19        8.42      0.56 o 
  -3  -9   5        2.15        1.51      0.24 o 
  -2  -9   5       17.48       22.63      3.11 o 
  -1  -9   5       18.21       16.72      2.07 o 
   0  -9   5        2.37        2.78      0.40 o 
  -7  -8   5       16.04       14.35      1.45 o 
  -6  -8   5       13.72       12.27      0.57 o 
  -5  -8   5        1.46        1.73      0.25 o 
  -4  -8   5       28.03       33.04      0.81 o 
  -3  -8   5        0.06        0.34      0.20 o 
  -2  -8   5        1.16        0.81      0.18 o 
  -1  -8   5       53.77       63.72      1.14 o 
   0  -8   5        0.44        0.54      0.18 o 
   1  -8   5        5.88        5.05      0.79 o 
   2  -8   5        0.11        0.52      0.27 o 
  -8  -7   5        0.35        0.49      0.18 o 
  -7  -7   5        3.02        2.74      0.37 o 
  -6  -7   5       28.17       27.61      0.73 o 
  -5  -7   5       25.83       25.85      1.05 o 
  -4  -7   5        0.09        0.43      0.16 o 
  -3  -7   5       54.19       57.51      1.18 o 
  -2  -7   5        8.00        6.17      0.49 o 
  -1  -7   5       74.36       70.32      1.19 o 
   0  -7   5        1.90        1.52      0.27 o 
   1  -7   5        0.28        0.66      0.19 o 
   2  -7   5        4.43        2.71      0.34 o 
   3  -7   5        4.07        2.66      0.28 o 
   4  -7   5        9.15        8.55      0.64 o 
  -9  -6   5        2.27        1.12      0.31 o 
  -8  -6   5       13.23       16.92      0.75 o 
  -7  -6   5        1.28        0.71      0.15 o 
  -6  -6   5       29.68       28.97      1.08 o 
  -5  -6   5        0.04        0.74      0.19 o 
  -4  -6   5       19.45       19.19      0.76 o 
  -3  -6   5        1.51        1.73      0.32 o 
  -2  -6   5        0.80        1.14      0.22 o 
  -1  -6   5      109.10      105.91      2.51 o 
   0  -6   5        4.92        2.86      0.30 o 
   1  -6   5        2.21        1.63      0.28 o 
   2  -6   5       25.98       26.38      0.77 o 
   3  -6   5       10.63        9.58      0.65 o 
   4  -6   5       92.17       99.05      1.90 o 
   5  -6   5        6.83        4.20      0.48 o 
  -9  -5   5        4.00        3.42      0.30 o 
  -8  -5   5       34.26       41.67      0.82 o 
  -7  -5   5        7.18        4.13      0.34 o 
  -6  -5   5      120.76      121.29      1.89 o 
  -5  -5   5      193.89      204.35      2.26 o 
  -4  -5   5        4.39        5.03      0.28 o 
  -3  -5   5      155.15      162.54      1.43 o 
  -2  -5   5       25.76       28.75      1.64 o 
  -1  -5   5       50.32       58.22      1.55 o 
   0  -5   5        6.60        4.22      0.52 o 
   1  -5   5        1.55        1.53      0.17 o 
   2  -5   5        9.21        8.54      0.35 o 
   3  -5   5        0.83        1.14      0.28 o 
   4  -5   5       98.11       96.90      3.03 o 
   5  -5   5       18.59       21.17      0.91 o 
   6  -5   5       14.70       16.88      1.50 o 
 -10  -4   5      105.76      140.51      4.96 o 
  -9  -4   5        2.33        2.40      0.22 o 
  -8  -4   5        0.33        0.61      0.15 o 
  -7  -4   5        1.71        1.13      0.20 o 
  -6  -4   5       60.94       59.20      1.22 o 
  -5  -4   5        5.91        5.57      0.32 o 
  -4  -4   5      136.64      143.99      1.83 o 
  -3  -4   5        2.02        1.55      0.20 o 
  -2  -4   5       35.58       34.66      0.97 o 
  -1  -4   5        3.04        2.51      0.20 o 
   0  -4   5        1.37        1.03      0.28 o 
   1  -4   5        1.78        2.07      0.19 o 
   2  -4   5      111.36      127.43      2.86 o 
   3  -4   5       59.74       59.61      1.83 o 
   4  -4   5        0.91        0.67      0.11 o 
   5  -4   5        0.59        0.28      0.12 o 
   6  -4   5       10.98       13.54      0.75 o 
   7  -4   5        1.90        1.35      0.30 o 
 -10  -3   5       27.56       32.93      2.23 o 
  -9  -3   5       12.27        9.10      0.49 o 
  -8  -3   5       64.19       70.73      0.93 o 
  -7  -3   5        0.64        0.51      0.14 o 
  -6  -3   5        0.73        0.57      0.13 o 
  -5  -3   5      168.41      170.97      1.84 o 
  -4  -3   5      231.32      225.21      1.85 o 
  -3  -3   5      152.76      146.94      4.00 o 
  -2  -3   5        3.90        4.94      0.78 o 
   0  -3   5        1.22        0.61      0.24 o 
   1  -3   5        6.24        6.17      0.60 o 
   2  -3   5       76.22       78.51      1.03 o 
   3  -3   5       32.41       31.89      0.85 o 
   4  -3   5       33.89       32.17      1.22 o 
   5  -3   5        1.48        1.27      0.14 o 
   6  -3   5       11.10       10.70      0.63 o 
   7  -3   5        0.21        0.15      0.14 o 
   8  -3   5        0.50        0.44      0.20 o 
 -10  -2   5        0.00        0.45      0.22 o 
  -9  -2   5       23.94       24.62      0.76 o 
  -8  -2   5        2.84        1.21      0.25 o 
  -7  -2   5      130.88      134.29      1.65 o 
  -6  -2   5       64.07       62.19      1.89 o 
  -5  -2   5      213.13      225.15      2.97 o 
  -4  -2   5        0.56        0.45      0.17 o 
  -3  -2   5        1.72        0.87      0.22 o 
  -2  -2   5        3.46        4.93      0.56 o 
  -1  -2   5        0.04        0.52      0.16 o 
   0  -2   5      364.28      353.93      1.88 o 
   1  -2   5        5.94        5.98      0.39 o 
   2  -2   5      314.42      339.96      5.54 o 
   3  -2   5       79.02       82.24      1.47 o 
   4  -2   5       50.69       50.92      1.63 o 
   5  -2   5       43.21       42.15      1.51 o 
   6  -2   5        8.79        9.20      0.48 o 
   7  -2   5        6.58        5.46      0.52 o 
   8  -2   5        1.63        1.32      0.22 o 
 -10  -1   5       44.91       57.15      3.59 o 
  -9  -1   5        1.05        0.22      0.25 o 
  -8  -1   5       17.43       17.33      0.65 o 
  -7  -1   5        2.29        2.34      0.23 o 
  -6  -1   5        6.20        5.78      0.46 o 
  -5  -1   5     1264.07     1317.74     59.55 o 
  -4  -1   5        2.09        2.62      0.20 o 
  -3  -1   5       63.20       66.83      1.28 o 
  -2  -1   5       31.09       34.40      2.19 o 
  -1  -1   5        4.35        6.63      0.64 o 
   0  -1   5     1158.43     1330.32      7.55 o 
   1  -1   5       21.61       22.59      0.57 o 
   2  -1   5       68.85       61.35      0.90 o 
   3  -1   5        0.02        0.39      0.13 o 
   4  -1   5       11.08        9.99      0.44 o 
   5  -1   5       31.96       28.45      0.70 o 
   6  -1   5        0.40        0.25      0.09 o 
   7  -1   5        5.17        4.16      0.42 o 
   8  -1   5        5.93        7.67      0.79 o 
   9  -1   5       21.73       22.21      1.75 o 
 -10   0   5        2.45        1.94      0.25 o 
  -9   0   5        0.86        1.48      0.28 o 
  -8   0   5       32.61       30.45      0.80 o 
  -7   0   5      268.39      294.24      2.99 o 
  -6   0   5       41.38       39.30      1.61 o 
  -5   0   5      403.27      418.47      3.95 o 
  -4   0   5       37.95       37.38      1.28 o 
  -3   0   5      133.38      129.78      1.31 o 
  -2   0   5      116.21      138.55      1.31 o 
  -1   0   5       13.20       13.08      0.61 o 
   0   0   5      160.76      166.91      2.05 o 
   1   0   5      110.71      115.41      1.54 o 
   2   0   5        0.33        1.13      0.15 o 
   3   0   5       92.06       89.84      1.35 o 
   4   0   5      274.83      283.19      3.23 o 
   5   0   5       11.83       10.69      0.41 o 
   6   0   5       11.35        7.49      0.40 o 
   7   0   5        0.11        0.45      0.14 o 
   8   0   5       76.27       80.32      1.46 o 
   9   0   5       71.39       86.00      5.15 o 
  -9   1   5        5.65        4.80      0.38 o 
  -8   1   5        0.10        0.62      0.18 o 
  -7   1   5      323.42      360.21      3.16 o 
  -6   1   5       20.90       20.76      1.88 o 
  -5   1   5       97.30       98.05      1.24 o 
  -4   1   5      254.40      288.06      3.80 o 
  -3   1   5      176.28      183.89      2.82 o 
  -2   1   5      227.62      260.01      4.34 o 
  -1   1   5       20.83       15.12      0.37 o 
   0   1   5      612.01      675.49      4.39 o 
   1   1   5       63.45       52.99      1.05 o 
   2   1   5       28.80       29.44      1.18 o 
   3   1   5      521.46      560.27      4.13 o 
   4   1   5        2.76        2.01      0.17 o 
   5   1   5        5.02        3.76      0.39 o 
   6   1   5       65.47       64.06      0.90 o 
   7   1   5       48.52       45.06      1.23 o 
   8   1   5        0.09        1.14      0.21 o 
   9   1   5        4.44        3.98      0.47 o 
  10   1   5       29.23       26.65      2.51 o 
  -9   2   5        1.31        1.80      0.49 o 
  -8   2   5        3.39        3.21      0.55 o 
  -7   2   5        6.97        7.05      0.81 o 
  -6   2   5      190.76      204.30      1.75 o 
  -5   2   5       85.52       87.51      1.03 o 
  -4   2   5       34.49       34.46      0.88 o 
  -3   2   5       15.07       12.77      0.32 o 
  -2   2   5      431.99      481.68      5.39 o 
  -1   2   5        0.67        0.41      0.11 o 
   0   2   5      962.81     1015.52      8.48 o 
   1   2   5        1.38        1.03      0.24 o 
   2   2   5       85.42       89.13      1.01 o 
   3   2   5       25.43       20.43      0.43 o 
   4   2   5        0.24        0.74      0.14 o 
   5   2   5        4.75        4.17      0.27 o 
   6   2   5        0.72        1.16      0.27 o 
   7   2   5       23.85       26.28      0.93 o 
   8   2   5      105.29      120.65      2.22 o 
   9   2   5       64.33       74.56      3.38 o 
  10   2   5       42.07       49.73      4.18 o 
  -9   3   5       35.72       40.50      2.67 o 
  -8   3   5       83.39       90.61      3.11 o 
  -7   3   5      141.88      160.97      3.28 o 
  -6   3   5       16.30       14.72      0.50 o 
  -5   3   5       94.45       91.92      1.91 o 
  -4   3   5        3.93        2.43      0.12 o 
  -3   3   5        4.53        5.04      0.22 o 
  -2   3   5      314.92      350.92      1.55 o 
  -1   3   5      228.21      236.57      1.51 o 
   0   3   5      410.76      429.27      2.10 o 
   1   3   5       16.82       13.28      0.77 o 
   2   3   5        3.12        1.87      0.25 o 
   3   3   5      322.72      350.32      2.79 o 
   4   3   5      102.49       99.41      1.41 o 
   5   3   5       19.12       18.14      0.76 o 
   6   3   5        8.72        7.81      0.32 o 
   7   3   5       71.58       74.74      1.15 o 
   8   3   5      197.89      219.06      2.67 o 
   9   3   5       62.56       64.71      1.78 o 
  10   3   5        2.11        1.72      0.41 o 
  -8   4   5        5.01        3.06      0.60 o 
  -7   4   5        5.22        4.31      0.66 o 
  -6   4   5        7.80        5.95      0.60 o 
  -5   4   5        0.02        0.22      0.14 o 
  -4   4   5       25.23       18.90      0.48 o 
  -3   4   5       13.91       12.83      0.39 o 
  -2   4   5       96.47      104.78      1.65 o 
  -1   4   5       32.19       23.83      0.69 o 
   0   4   5      927.94      956.08      3.70 o 
   1   4   5      230.44      244.94      3.63 o 
   2   4   5       94.96       92.66      1.36 o 
   3   4   5       48.96       41.23      0.92 o 
   4   4   5       57.36       58.65      1.22 o 
   5   4   5        0.06        0.75      0.29 o 
   6   4   5       35.46       32.88      1.54 o 
   7   4   5       50.81       50.95      1.13 o 
   8   4   5        4.50        3.54      0.35 o 
   9   4   5        0.20        0.41      0.31 o 
  10   4   5       13.28       12.31      0.94 o 
  -8   5   5        3.41        2.78      0.60 o 
  -7   5   5       23.46       22.27      1.20 o 
  -6   5   5       20.37       21.12      1.09 o 
  -5   5   5       19.13       18.67      2.51 o 
  -4   5   5       59.00       59.88      0.99 o 
  -3   5   5       10.27       10.70      0.71 o 
  -2   5   5       57.83       58.90      1.53 o 
  -1   5   5       27.23       19.54      1.15 o 
   0   5   5       59.51       51.72      0.57 o 
   1   5   5      398.83      412.53      5.09 o 
   2   5   5       13.47       15.57      0.91 o 
   3   5   5      249.55      254.42      5.84 o 
   4   5   5       65.77       73.80      1.80 o 
   5   5   5       16.92       19.78      0.66 o 
   6   5   5       35.41       36.79      0.95 o 
   7   5   5       77.23       78.18      1.56 o 
   8   5   5       12.52       11.30      0.64 o 
   9   5   5       46.75       48.09      1.98 o 
  10   5   5        0.06        0.70      0.27 o 
  -7   6   5       27.43       28.58      1.04 o 
  -6   6   5       21.67       22.57      2.76 o 
  -5   6   5        9.46        7.42      0.60 o 
  -4   6   5        1.90        1.36      0.33 o 
  -2   6   5       34.99       33.24      1.26 o 
  -1   6   5       14.36       12.76      1.06 o 
   0   6   5       96.54       96.18      2.78 o 
   1   6   5       55.32       48.25      0.53 o 
   2   6   5       31.91       30.22      1.60 o 
   3   6   5       29.90       31.20      0.76 o 
   4   6   5        5.79        4.61      0.76 o 
   5   6   5       23.55       18.45      0.60 o 
   6   6   5       10.31        8.44      0.34 o 
   7   6   5       44.63       43.96      0.96 o 
   8   6   5        1.21        0.95      0.19 o 
   9   6   5       11.29       10.63      0.67 o 
  10   6   5       42.03       43.52      3.85 o 
  -6   7   5       32.71       34.49      2.05 o 
  -5   7   5        0.17        0.24      0.27 o 
  -4   7   5        4.92        3.99      0.46 o 
  -3   7   5       28.57       28.94      0.92 o 
  -2   7   5       40.28       39.30      0.77 o 
  -1   7   5      326.36      361.24      5.02 o 
   0   7   5      256.14      277.69      6.52 o 
   1   7   5        3.72        2.90      0.20 o 
   2   7   5        4.09        4.97      0.21 o 
   3   7   5       20.44       25.32      1.17 o 
   4   7   5       61.27       50.02      1.21 o 
   5   7   5        0.97        0.65      0.21 o 
   6   7   5       15.22       15.41      0.47 o 
   7   7   5       27.85       31.21      1.05 o 
   8   7   5       75.10       81.84      1.57 o 
   9   7   5       13.16       13.91      1.18 o 
  10   7   5       10.85        9.76      0.54 o 
  -5   8   5        4.37        3.08      0.41 o 
  -4   8   5        5.10        3.94      0.37 o 
  -3   8   5        2.34        2.16      0.26 o 
  -2   8   5       24.71       24.22      0.93 o 
  -1   8   5      141.60      158.02      2.20 o 
   0   8   5       34.69       33.40      0.68 o 
   1   8   5      172.93      188.25      3.14 o 
   2   8   5        0.52        0.92      0.11 o 
   3   8   5       11.40        6.45      0.30 o 
   4   8   5        7.14        3.11      0.33 o 
   5   8   5       78.47       72.96      1.32 o 
   6   8   5        7.50        9.17      0.85 o 
   7   8   5        0.04        0.77      0.21 o 
   8   8   5      227.03      283.33      2.18 o 
   9   8   5       30.57       32.59      1.00 o 
  -4   9   5        8.43        7.91      0.82 o 
  -3   9   5       25.17       26.36      1.26 o 
  -2   9   5        2.01        1.25      0.19 o 
  -1   9   5        0.22        0.37      0.33 o 
   0   9   5       23.60       24.58      1.23 o 
   1   9   5       33.45       32.94      0.80 o 
   2   9   5        2.64        1.69      0.38 o 
   3   9   5        8.35        9.55      0.82 o 
   4   9   5       35.81       32.33      0.87 o 
   5   9   5        1.82        0.74      0.19 o 
   6   9   5        2.93        2.59      0.55 o 
   7   9   5       13.72       15.99      0.98 o 
   8   9   5       13.83       15.87      0.75 o 
   9   9   5        2.19        1.90      0.23 o 
  -2  10   5        3.55        2.43      0.29 o 
  -1  10   5       10.28        7.86      1.42 o 
   0  10   5       14.10       16.10      0.93 o 
   1  10   5        0.88        0.98      0.33 o 
   2  10   5        0.08        0.49      0.27 o 
   3  10   5        0.05        0.82      0.38 o 
   4  10   5      163.56      169.87      3.82 o 
   5  10   5        0.01        1.09      0.38 o 
   6  10   5        0.18        0.51      0.68 o 
   7  10   5       21.11       22.51      0.92 o 
   8  10   5       21.26       22.65      0.87 o 
  -1  11   5       59.88       67.41      4.04 o 
   0  11   5        0.81        0.60      0.33 o 
   1  11   5        2.42        2.18      0.44 o 
   2  11   5        1.44        0.66      0.33 o 
   3  11   5       19.38       18.40      1.20 o 
   4  11   5       10.85       11.74      1.69 o 
   5  11   5      106.90      125.49      5.29 o 
   6  11   5       19.99       20.14      1.20 o 
   7  11   5        2.83        2.73      0.60 o 
  -6  -8   6       14.85       14.37      0.69 o 
  -5  -8   6        5.41        5.30      0.37 o 
  -4  -8   6        8.50        9.15      0.52 o 
  -3  -8   6        5.47        4.53      0.38 o 
  -2  -8   6       12.73       10.60      0.72 o 
  -1  -8   6        0.61        1.47      0.35 o 
   0  -8   6        3.69        2.97      0.32 o 
   1  -8   6        0.02        0.58      0.20 o 
  -7  -7   6        1.55        1.24      0.28 o 
  -6  -7   6        0.83        1.14      0.23 o 
  -5  -7   6       97.27      111.99      2.09 o 
  -4  -7   6        0.81        0.73      0.24 o 
  -3  -7   6       34.76       33.19      1.69 o 
  -2  -7   6        0.74        0.63      0.19 o 
  -1  -7   6        3.33        4.16      0.43 o 
   0  -7   6       16.70       13.00      1.74 o 
   1  -7   6        0.40        1.12      0.25 o 
   2  -7   6        5.30        6.50      0.45 o 
   3  -7   6        3.91        2.71      0.44 o 
  -8  -6   6        7.19        7.89      0.52 o 
  -7  -6   6       13.30       16.50      1.34 o 
  -6  -6   6        0.05        0.58      0.16 o 
  -5  -6   6       58.55       61.18      1.26 o 
  -4  -6   6       18.84       19.66      1.21 o 
  -3  -6   6        5.34        3.86      0.43 o 
  -2  -6   6        5.22        6.64      0.46 o 
  -1  -6   6        1.90        2.17      0.34 o 
   0  -6   6        0.79        0.70      0.31 o 
   1  -6   6       15.05       14.91      1.37 o 
   2  -6   6        0.00        0.42      0.14 o 
   3  -6   6       87.81      100.06      1.92 o 
   4  -6   6        1.26        1.58      0.26 o 
  -9  -5   6       27.01       32.15      1.35 o 
  -8  -5   6        1.02        0.96      0.28 o 
  -7  -5   6       31.37       31.73      1.43 o 
  -6  -5   6        0.56        0.24      0.14 o 
  -5  -5   6        9.16        7.78      0.35 o 
  -4  -5   6       61.24       65.39      1.65 o 
  -3  -5   6        1.00        1.50      0.22 o 
  -2  -5   6       15.46       13.15      0.64 o 
  -1  -5   6       56.20       54.36      2.95 o 
   0  -5   6        2.38        2.36      0.26 o 
   1  -5   6        0.34        0.78      0.28 o 
   2  -5   6        0.19        0.32      0.17 o 
   3  -5   6       21.30       18.28      0.96 o 
   4  -5   6       20.87       22.74      0.71 o 
   5  -5   6        0.03        0.40      0.18 o 
  -9  -4   6       21.17       23.23      0.97 o 
  -8  -4   6       14.07       13.73      0.59 o 
  -7  -4   6       20.48       23.05      0.74 o 
  -6  -4   6       59.59       60.81      1.06 o 
  -5  -4   6        0.18        0.54      0.15 o 
  -4  -4   6       79.15       83.08      2.01 o 
  -3  -4   6       70.68       70.41      3.13 o 
  -2  -4   6       31.56       29.80      1.25 o 
  -1  -4   6       97.51       97.67      1.68 o 
   0  -4   6        9.91        6.23      0.35 o 
   1  -4   6        8.85        8.06      0.65 o 
   2  -4   6        0.31        0.59      0.16 o 
   3  -4   6        0.10        0.31      0.13 o 
   4  -4   6        1.95        1.41      0.19 o 
   5  -4   6        1.16        1.16      0.22 o 
   6  -4   6        0.73        1.40      0.25 o 
  -9  -3   6        7.13        7.46      0.61 o 
  -8  -3   6       21.48       21.67      0.90 o 
  -7  -3   6        0.41        0.87      0.22 o 
  -6  -3   6       54.90       56.37      1.76 o 
  -5  -3   6       87.84       88.23      0.89 o 
  -4  -3   6      407.52      452.10      4.90 o 
  -3  -3   6       13.37       13.42      1.31 o 
  -2  -3   6       19.96       17.72      1.28 o 
  -1  -3   6        0.21        0.60      0.16 o 
   0  -3   6       15.89       15.78      0.73 o 
   1  -3   6      245.23      268.87      2.72 o 
   2  -3   6       99.78      101.01      1.54 o 
   3  -3   6      102.30      114.79      1.75 o 
   4  -3   6        0.48        0.91      0.17 o 
   5  -3   6        0.02        0.16      0.16 o 
   6  -3   6        1.27        1.66      0.24 o 
   7  -3   6        8.87        8.59      0.79 o 
  -9  -2   6       13.83       15.68      0.88 o 
  -8  -2   6        3.29        2.62      0.20 o 
  -7  -2   6       25.56       27.52      1.45 o 
  -6  -2   6       59.07       61.90      1.08 o 
  -5  -2   6      129.37      129.25      1.12 o 
  -4  -2   6     1166.02     1276.26     13.39 o 
  -3  -2   6       57.83       59.31      1.55 o 
  -2  -2   6       31.00       32.45      0.97 o 
  -1  -2   6      117.81      120.52      1.95 o 
   0  -2   6       26.80       31.30      0.82 o 
   1  -2   6       59.92       65.87      1.62 o 
   2  -2   6       31.16       31.18      0.81 o 
   3  -2   6      253.02      274.42      5.98 o 
   4  -2   6        0.07        0.14      0.11 o 
   5  -2   6       44.18       44.60      1.16 o 
   6  -2   6       26.46       26.51      1.05 o 
   7  -2   6        0.10        0.46      0.14 o 
   8  -2   6        0.23        0.26      0.14 o 
  -9  -1   6        0.01        0.57      0.30 o 
  -8  -1   6        2.82        2.75      0.24 o 
  -7  -1   6       54.39       57.45      0.97 o 
  -6  -1   6      504.00      549.54      6.25 o 
  -5  -1   6       20.21       19.20      0.91 o 
  -4  -1   6        0.81        1.37      0.18 o 
  -3  -1   6        5.03        4.05      0.35 o 
  -2  -1   6        3.90        2.92      0.29 o 
  -1  -1   6       18.91       25.87      2.67 o 
   0  -1   6        4.87        5.62      0.66 o 
   1  -1   6      136.56      137.53      2.81 o 
   2  -1   6       12.99       12.55      0.56 o 
   3  -1   6       92.26       93.77      3.94 o 
   4  -1   6      165.38      180.13      2.21 o 
   5  -1   6      115.06      118.32      1.57 o 
   6  -1   6        0.06        0.23      0.10 o 
   7  -1   6        0.34        0.86      0.29 o 
   8  -1   6       10.22        7.01      0.72 o 
  -9   0   6        3.61        3.03      0.28 o 
  -8   0   6        3.42        3.05      0.29 o 
  -7   0   6        8.96        6.71      0.36 o 
  -6   0   6       39.67       36.59      1.62 o 
  -5   0   6      141.75      150.02      1.64 o 
  -4   0   6      176.90      185.64      3.49 o 
  -3   0   6        6.03        6.17      0.49 o 
  -2   0   6       23.97       19.91      1.17 o 
  -1   0   6      137.47      148.11      2.64 o 
   0   0   6        5.34        4.37      0.33 o 
   1   0   6       66.28       73.22      1.10 o 
   2   0   6        2.13        1.67      0.23 o 
   3   0   6      216.14      239.40      2.73 o 
   4   0   6       36.73       33.21      0.63 o 
   5   0   6        8.17        8.08      0.35 o 
   6   0   6       15.25       15.48      0.60 o 
   7   0   6       35.78       32.57      0.96 o 
   8   0   6       40.94       43.60      1.79 o 
   9   0   6        0.61        0.56      0.44 o 
  -9   1   6        0.12        0.66      0.33 o 
  -8   1   6        1.19        1.55      0.33 o 
  -7   1   6        3.27        1.67      0.22 o 
  -6   1   6        0.09        0.56      0.16 o 
  -5   1   6        0.04        0.42      0.17 o 
  -4   1   6        0.04        1.04      0.33 o 
  -3   1   6       88.08       91.87      2.07 o 
  -2   1   6        5.75        5.53      0.46 o 
  -1   1   6      524.37      576.55      3.65 o 
   0   1   6       15.34       18.37      0.72 o 
   1   1   6       56.33       55.08      1.13 o 
   2   1   6        0.11        0.45      0.13 o 
   3   1   6       10.38       13.40      0.64 o 
   4   1   6        0.08        0.72      0.14 o 
   5   1   6       76.68       79.78      0.98 o 
   6   1   6        3.52        2.56      0.21 o 
   7   1   6       13.95       10.50      0.38 o 
   8   1   6        0.14        0.37      0.17 o 
   9   1   6       34.35       37.85      4.15 o 
  -9   2   6       16.68       17.52      1.42 o 
  -8   2   6        2.84        3.44      0.66 o 
  -7   2   6       53.70       56.29      1.25 o 
  -6   2   6       22.69       20.56      0.83 o 
  -5   2   6       14.78       12.91      0.47 o 
  -4   2   6        4.79        2.57      0.46 o 
  -3   2   6       21.03       16.42      0.64 o 
  -2   2   6        2.71        2.08      0.33 o 
  -1   2   6      260.34      296.61      6.71 o 
   0   2   6        0.62        0.39      0.07 o 
   1   2   6      159.76      153.83      1.40 o 
   2   2   6        0.18        0.48      0.10 o 
   3   2   6      243.73      261.40      3.41 o 
   4   2   6      191.25      206.60      3.11 o 
   5   2   6       75.30       81.16      1.30 o 
   6   2   6       31.97       32.12      1.04 o 
   7   2   6       12.02       11.45      0.82 o 
   8   2   6       13.45       14.67      0.75 o 
   9   2   6       27.21       26.02      3.03 o 
  -8   3   6        6.48        5.35      0.71 o 
  -7   3   6       50.94       51.75      1.80 o 
  -6   3   6       10.15        6.95      0.47 o 
  -5   3   6        7.32        5.17      0.25 o 
  -4   3   6      228.12      216.20      2.84 o 
  -3   3   6       58.64       54.43      1.36 o 
  -2   3   6        9.78        9.31      0.45 o 
  -1   3   6      133.83      147.94      5.13 o 
   0   3   6        4.50        7.31      0.39 o 
   1   3   6      497.78      510.47      6.49 o 
   2   3   6       11.15        9.98      0.32 o 
   3   3   6        3.82        2.64      0.13 o 
   4   3   6        0.20        0.44      0.10 o 
   5   3   6        1.32        1.21      0.25 o 
   6   3   6       11.14        8.17      0.95 o 
   7   3   6        5.63        4.16      0.35 o 
   8   3   6       59.23       65.70      1.64 o 
   9   3   6       48.49       57.89      5.65 o 
  10   3   6        2.22        2.08      0.34 o 
  -8   4   6       10.82       12.72      0.98 o 
  -7   4   6       48.11       46.94      1.97 o 
  -6   4   6      234.07      266.65      3.38 o 
  -5   4   6       35.42       31.33      1.80 o 
  -4   4   6        7.97        4.57      0.20 o 
  -3   4   6       31.86       28.06      0.60 o 
  -2   4   6       34.14       29.35      0.41 o 
  -1   4   6        0.01        0.38      0.12 o 
   0   4   6        2.35        2.56      0.37 o 
   1   4   6        5.02        7.71      0.87 o 
   2   4   6       23.10       25.45      1.11 o 
   3   4   6        0.05        0.80      0.22 o 
   4   4   6      121.23      134.06      2.95 o 
   5   4   6        7.14        7.74      0.66 o 
   6   4   6        0.02        0.35      0.16 o 
   7   4   6       77.69       86.97      1.25 o 
   8   4   6        3.16        2.82      0.34 o 
   9   4   6        0.27        1.26      0.29 o 
  10   4   6        0.41        0.78      0.27 o 
  -7   5   6        2.09        2.18      0.49 o 
  -6   5   6       14.45       15.07      0.93 o 
  -5   5   6        0.63        1.12      0.27 o 
  -4   5   6        0.11        0.71      0.27 o 
  -3   5   6        0.64        0.27      0.22 o 
  -2   5   6       69.60       66.65      1.64 o 
  -1   5   6       65.90       64.42      0.59 o 
   0   5   6      163.46      171.04      1.44 o 
   1   5   6      357.94      344.98      8.13 o 
   2   5   6       15.66       15.01      0.39 o 
   3   5   6        0.35        0.50      0.18 o 
   4   5   6        1.52        1.58      0.33 o 
   5   5   6       52.15       49.92      1.61 o 
   6   5   6       36.60       27.49      0.59 o 
   7   5   6       97.68      106.81      1.43 o 
   8   5   6       13.86       11.86      0.65 o 
   9   5   6       15.38       14.88      0.60 o 
  10   5   6        0.31        0.44      0.33 o 
  -7   6   6       53.33       59.55      3.71 o 
  -6   6   6        4.63        3.11      0.49 o 
  -5   6   6       23.59       20.41      1.04 o 
  -4   6   6       16.45       13.73      1.17 o 
  -3   6   6       22.58       19.87      0.76 o 
  -2   6   6       95.55       99.07      1.97 o 
  -1   6   6      136.51      144.32      3.17 o 
   0   6   6      960.97     1006.03     26.18 o 
   1   6   6      227.79      217.30      6.47 o 
   2   6   6        2.86        1.54      0.10 o 
   3   6   6        0.00        0.49      0.16 o 
   4   6   6        0.58        0.72      0.21 o 
   5   6   6       16.83       12.02      0.46 o 
   6   6   6      130.08      119.55      1.86 o 
   7   6   6       10.49       11.11      0.59 o 
   8   6   6       59.29       66.73      1.12 o 
   9   6   6       59.45       65.04      1.60 o 
  10   6   6        5.36        3.31      0.50 o 
  -6   7   6       32.60       34.36      1.64 o 
  -5   7   6       43.02       44.23      1.29 o 
  -4   7   6       14.60       12.15      0.63 o 
  -3   7   6       10.69        9.97      0.42 o 
  -2   7   6       27.81       28.52      1.12 o 
  -1   7   6      136.60      144.49      3.71 o 
   0   7   6       97.95      102.85      1.38 o 
   1   7   6       29.62       28.30      0.67 o 
   2   7   6       30.38       27.64      0.73 o 
   3   7   6       20.44       18.47      0.48 o 
   5   7   6        8.42        7.84      0.40 o 
   6   7   6        0.00        0.48      0.25 o 
   7   7   6        7.95        7.77      0.56 o 
   8   7   6        6.67        6.21      0.62 o 
   9   7   6       67.33       88.60      2.23 o 
  -5   8   6        0.08        1.09      0.31 o 
  -4   8   6       18.57       16.87      0.77 o 
  -3   8   6       64.39       70.89      1.39 o 
  -2   8   6       30.39       31.66      0.77 o 
  -1   8   6      156.58      174.35      2.56 o 
   0   8   6       19.03       17.93      0.79 o 
   1   8   6        0.16        0.55      0.18 o 
   2   8   6        7.77        9.61      0.71 o 
   3   8   6       60.60       61.50      1.28 o 
   4   8   6       54.29       63.56      1.15 o 
   5   8   6       58.88       53.46      1.11 o 
   6   8   6       34.60       30.27      1.50 o 
   7   8   6       41.45       43.94      1.04 o 
   8   8   6        8.55        8.69      0.52 o 
   9   8   6       19.62       20.47      0.98 o 
  -4   9   6        2.04        1.91      0.49 o 
  -3   9   6        0.45        0.79      0.26 o 
  -2   9   6       26.14       27.29      0.85 o 
  -1   9   6        7.33        6.88      0.54 o 
   0   9   6       91.66       93.18      2.18 o 
   1   9   6       21.44       19.27      0.93 o 
   2   9   6        1.79        1.75      0.55 o 
   3   9   6        0.58        0.87      0.44 o 
   4   9   6       24.93       21.45      0.98 o 
   5   9   6       13.67        9.28      0.87 o 
   6   9   6       10.81        7.53      0.60 o 
   7   9   6        1.47        1.41      0.44 o 
   8   9   6        2.42        1.77      0.27 o 
  -1  10   6       29.25       31.60      1.69 o 
   0  10   6       10.29       11.19      0.93 o 
   1  10   6        2.86        1.91      0.49 o 
   2  10   6        0.80        1.15      0.44 o 
   3  10   6        6.59        5.35      0.71 o 
   4  10   6       16.06       12.12      1.26 o 
   5  10   6        0.43        0.71      0.33 o 
   6  10   6        0.32        0.27      0.27 o 
   7  10   6       21.11       21.33      1.23 o 
   0  11   6       20.91       22.71      1.64 o 
   1  11   6       24.52       23.14      1.31 o 
   2  11   6        0.93        1.86      0.44 o 
   3  11   6       18.27       15.72      1.15 o 
   4  11   6        1.60        1.20      0.38 o 
   5  11   6       42.95       49.51      2.18 o 
   6  11   6        4.81        6.71      0.98 o 
  -6  -7   7        0.53        0.82      0.17 o 
  -5  -7   7        0.50        1.07      0.24 o 
  -4  -7   7        1.42        1.20      0.19 o 
  -3  -7   7        9.71        8.82      1.11 o 
  -2  -7   7       20.47       22.44      1.74 o 
  -1  -7   7       29.91       39.21      3.22 o 
   0  -7   7        0.23        0.48      0.30 o 
   1  -7   7        0.10        0.46      0.22 o 
  -7  -6   7        1.42        1.69      0.23 o 
  -6  -6   7       36.21       33.87      1.39 o 
  -5  -6   7        3.18        2.74      0.49 o 
  -4  -6   7       55.69       63.56      3.49 o 
  -3  -6   7       73.37       86.84      3.55 o 
  -2  -6   7        0.12        0.31      0.19 o 
  -1  -6   7       10.15        7.44      0.99 o 
   0  -6   7        0.22        0.55      0.15 o 
   1  -6   7        0.07        0.31      0.17 o 
   2  -6   7        9.04       11.33      1.67 o 
   3  -6   7        0.24        0.43      0.21 o 
  -8  -5   7       48.17       54.34      3.75 o 
  -7  -5   7        5.10        4.09      0.38 o 
  -6  -5   7        0.10        0.27      0.13 o 
  -5  -5   7       15.34       13.40      0.54 o 
  -4  -5   7       39.78       41.32      1.25 o 
  -3  -5   7       45.32       49.11      1.55 o 
  -2  -5   7        6.59        6.43      0.55 o 
  -1  -5   7       14.75       11.66      0.60 o 
   0  -5   7       41.54       35.54      2.40 o 
   1  -5   7        0.66        0.70      0.18 o 
   2  -5   7        0.00        0.84      0.19 o 
   3  -5   7       12.22       10.70      0.63 o 
   4  -5   7        0.88        0.72      0.29 o 
  -8  -4   7       21.89       29.93      1.13 o 
  -7  -4   7        0.10        0.42      0.18 o 
  -6  -4   7        0.43        0.63      0.15 o 
  -5  -4   7        1.42        1.31      0.18 o 
  -4  -4   7       17.27       15.79      0.62 o 
  -3  -4   7      186.36      206.72      2.40 o 
  -2  -4   7       72.75       77.24      1.90 o 
  -1  -4   7        3.92        2.39      0.31 o 
   0  -4   7       10.99        8.97      1.15 o 
   1  -4   7        8.50        8.19      0.64 o 
   2  -4   7       31.92       32.29      1.17 o 
   3  -4   7        1.96        1.53      0.33 o 
   4  -4   7        2.03        1.31      0.23 o 
   5  -4   7        6.40        5.47      0.46 o 
  -8  -3   7        2.01        2.64      0.45 o 
  -7  -3   7        1.53        2.00      0.21 o 
  -6  -3   7       21.35       22.06      0.58 o 
  -5  -3   7       12.43       12.30      0.45 o 
  -4  -3   7      516.47      578.48      9.16 o 
  -3  -3   7      113.36      125.65      3.00 o 
  -2  -3   7        6.15        5.83      1.07 o 
  -1  -3   7       25.29       22.32      0.83 o 
   0  -3   7       61.01       63.57      1.14 o 
   1  -3   7       23.43       22.79      0.55 o 
   2  -3   7        0.50        0.98      0.23 o 
   3  -3   7       25.24       25.47      0.97 o 
   4  -3   7        0.50        0.54      0.14 o 
   5  -3   7        5.96        5.18      0.55 o 
   6  -3   7       91.68      110.61      2.38 o 
  -9  -2   7       16.30       20.26      1.21 o 
  -8  -2   7        2.86        2.67      0.28 o 
  -7  -2   7        1.57        1.11      0.18 o 
  -6  -2   7        0.30        0.48      0.14 o 
  -5  -2   7      266.08      286.72      2.32 o 
  -4  -2   7       10.91       10.02      0.65 o 
  -3  -2   7       47.51       51.33      1.53 o 
  -2  -2   7       30.74       35.08      1.14 o 
  -1  -2   7       29.08       25.01      0.77 o 
   0  -2   7       13.04       13.55      0.41 o 
   1  -2   7       34.60       37.83      0.82 o 
   2  -2   7        2.15        2.57      0.22 o 
   3  -2   7        1.96        1.92      0.23 o 
   4  -2   7      120.62      130.33      1.57 o 
   5  -2   7        8.43        7.22      0.38 o 
   6  -2   7        9.45        7.27      0.42 o 
   7  -2   7        0.13        0.55      0.19 o 
  -9  -1   7       21.89       21.91      2.09 o 
  -8  -1   7       21.11       17.77      0.69 o 
  -7  -1   7        4.10        4.32      0.46 o 
  -6  -1   7        0.99        1.96      0.52 o 
  -5  -1   7       94.58      100.71      2.14 o 
  -4  -1   7       91.13       91.46      4.34 o 
  -3  -1   7       10.76        9.69      0.53 o 
  -2  -1   7       17.42       16.65      0.72 o 
  -1  -1   7       41.85       46.77      1.93 o 
   0  -1   7        0.45        1.14      0.17 o 
   1  -1   7        1.45        1.91      0.19 o 
   2  -1   7      109.95      127.12      1.45 o 
   3  -1   7       43.60       43.40      0.76 o 
   4  -1   7       36.12       38.25      0.66 o 
   5  -1   7        0.28        0.36      0.14 o 
   6  -1   7        6.34        4.61      0.75 o 
   7  -1   7        1.02        1.33      0.24 o 
   8  -1   7        0.65        0.58      0.24 o 
  -9   0   7        3.59        3.47      0.90 o 
  -8   0   7        8.31        5.48      0.39 o 
  -7   0   7        0.36        0.63      0.22 o 
  -6   0   7       22.75       22.67      0.60 o 
  -5   0   7        2.13        1.03      0.27 o 
  -4   0   7        0.48        0.98      0.27 o 
  -3   0   7        0.82        1.69      0.25 o 
  -2   0   7        0.03        0.25      0.27 o 
  -1   0   7        0.84        0.97      0.16 o 
   0   0   7      243.15      279.61      3.47 o 
   1   0   7       57.10       54.42      1.66 o 
   2   0   7        0.16        0.56      0.13 o 
   3   0   7      205.04      219.93      2.24 o 
   4   0   7       17.33       16.10      1.15 o 
   5   0   7        0.86        0.70      0.18 o 
   6   0   7       20.50       19.78      1.01 o 
   7   0   7        3.99        2.62      0.25 o 
   8   0   7        0.06        0.48      0.52 o 
  -8   1   7       21.68       19.67      3.14 o 
  -7   1   7        5.98        5.87      0.39 o 
  -6   1   7        3.28        3.46      0.27 o 
  -5   1   7       29.31       28.67      0.53 o 
  -4   1   7       44.56       48.03      1.75 o 
  -3   1   7       74.67       67.87      2.37 o 
  -2   1   7       13.64       16.20      0.73 o 
  -1   1   7       49.99       57.42      0.91 o 
   0   1   7       38.47       42.27      0.71 o 
   1   1   7       84.15       92.17      1.69 o 
   2   1   7      238.00      241.71      2.39 o 
   3   1   7       10.72       10.10      0.57 o 
   4   1   7       25.76       26.81      0.70 o 
   5   1   7       53.66       54.09      1.54 o 
   6   1   7       20.76       20.71      0.61 o 
   7   1   7        4.75        4.63      0.47 o 
   8   1   7        1.75        1.78      0.37 o 
   9   1   7       65.76       74.16      3.95 o 
  -8   2   7       17.92       17.09      1.26 o 
  -7   2   7        0.09        0.27      0.38 o 
  -6   2   7       34.32       32.83      0.76 o 
  -5   2   7      142.86      153.40      8.82 o 
  -4   2   7       19.24       17.07      0.41 o 
  -3   2   7      389.50      376.04      5.40 o 
  -2   2   7       17.37       17.05      0.71 o 
  -1   2   7       18.61       16.00      0.71 o 
   0   2   7       49.07       48.57      1.13 o 
   1   2   7       50.71       48.74      0.82 o 
   2   2   7      128.22      119.68      1.83 o 
   3   2   7       18.66       15.56      0.74 o 
   4   2   7       19.69       18.17      0.55 o 
   5   2   7        0.12        0.60      0.13 o 
   6   2   7       29.43       30.51      0.95 o 
   7   2   7       60.75       60.12      1.36 o 
   8   2   7        7.21        6.38      1.15 o 
   9   2   7       20.73       20.32      3.79 o 
  -8   3   7       24.39       21.02      1.26 o 
  -7   3   7       30.78       35.70      1.64 o 
  -6   3   7       22.58       22.57      1.69 o 
  -5   3   7      143.81      150.41      5.24 o 
  -4   3   7      102.02      108.96      4.67 o 
  -3   3   7       52.87       59.12      1.04 o 
  -2   3   7       10.55        9.29      0.47 o 
  -1   3   7       35.55       33.37      0.73 o 
   0   3   7      234.03      229.20      2.58 o 
   1   3   7        3.81        3.12      0.23 o 
   2   3   7        0.40        0.74      0.17 o 
   3   3   7       19.02       16.03      0.55 o 
   4   3   7       10.50       10.86      1.15 o 
   5   3   7        3.29        3.38      0.26 o 
   6   3   7        0.00        0.49      0.23 o 
   7   3   7       23.72       21.55      1.21 o 
   8   3   7        0.03        0.74      0.44 o 
   9   3   7        4.08        3.73      0.44 o 
  -7   4   7       15.59       15.72      1.20 o 
  -6   4   7       39.44       37.61      1.47 o 
  -5   4   7       26.74       25.45      1.75 o 
  -4   4   7        0.06        0.05      0.16 o 
  -3   4   7        7.70        3.72      0.76 o 
  -2   4   7       78.47       76.87      1.23 o 
  -1   4   7      125.13      125.96      1.70 o 
   0   4   7      216.05      217.07      3.64 o 
   1   4   7        4.64        3.65      0.27 o 
   2   4   7      585.05      600.97      5.38 o 
   3   4   7       34.29       31.77      1.09 o 
   4   4   7       33.20       31.55      0.89 o 
   5   4   7        5.16        3.65      0.29 o 
   6   4   7        5.93        5.84      0.44 o 
   7   4   7      118.84      124.13      3.37 o 
   8   4   7        2.68        2.22      0.25 o 
   9   4   7        1.99        2.37      0.96 o 
  -7   5   7       95.92      108.35      3.88 o 
  -6   5   7       62.62       61.95      2.35 o 
  -5   5   7        2.34        2.69      0.44 o 
  -4   5   7       61.15       54.58      1.58 o 
  -3   5   7       12.01        7.81      0.55 o 
  -2   5   7        1.79        1.09      0.27 o 
  -1   5   7       12.73       10.39      0.44 o 
   0   5   7      988.57     1037.12     13.83 o 
   1   5   7      749.02      814.76      7.17 o 
   2   5   7      301.98      306.57      3.66 o 
   3   5   7        8.98        9.39      0.63 o 
   4   5   7        0.07        0.76      0.18 o 
   5   5   7       58.27       48.85      1.17 o 
   6   5   7        2.25        2.81      0.34 o 
   7   5   7       15.67       13.34      0.82 o 
   8   5   7        8.41        8.35      0.55 o 
   9   5   7        5.12        4.07      0.48 o 
  -6   6   7       22.91       22.38      1.31 o 
  -5   6   7       62.86       67.19      2.46 o 
  -4   6   7       11.56       10.97      1.04 o 
  -3   6   7        0.49        1.15      0.44 o 
  -2   6   7       49.64       53.06      1.75 o 
  -1   6   7        0.02        0.93      0.38 o 
   0   6   7      546.18      488.37      5.62 o 
   1   6   7       34.44       35.02      0.68 o 
   2   6   7        3.88        2.85      0.57 o 
   3   6   7        1.74        0.70      0.27 o 
   4   6   7        3.47        3.34      0.26 o 
   5   6   7       25.81       17.55      1.12 o 
   6   6   7        0.37        0.76      0.26 o 
   7   6   7      135.16      149.87      1.93 o 
   8   6   7        0.34        0.70      0.27 o 
   9   6   7        0.43        0.77      0.22 o 
  -5   7   7        0.31        0.38      0.33 o 
  -4   7   7        1.18        1.04      0.17 o 
  -3   7   7       82.26       85.32      1.51 o 
  -2   7   7       31.04       31.67      0.79 o 
  -1   7   7       49.53       50.93      1.47 o 
   0   7   7        3.81        2.72      0.30 o 
   1   7   7       62.99       67.08      2.13 o 
   2   7   7       50.06       49.40      1.09 o 
   3   7   7        0.37        0.36      0.15 o 
   4   7   7      108.07      112.83      2.62 o 
   5   7   7       24.68       26.81      0.87 o 
   6   7   7       10.65        7.56      0.40 o 
   7   7   7       29.46       33.46      0.91 o 
   8   7   7       98.25      113.46      2.11 o 
   9   7   7       11.66       10.70      0.48 o 
  -4   8   7       14.41       12.90      0.64 o 
  -3   8   7       26.01       26.20      0.85 o 
  -2   8   7       17.36       17.26      0.58 o 
  -1   8   7       14.20       14.41      0.90 o 
   0   8   7        9.74        8.35      0.71 o 
   1   8   7        9.19        9.77      0.71 o 
   2   8   7        0.69        0.66      0.27 o 
   3   8   7        2.01        1.78      0.34 o 
   4   8   7        2.04        1.47      0.32 o 
   5   8   7       44.27       40.58      1.61 o 
   6   8   7       26.79       23.06      0.96 o 
   7   8   7        3.84        3.31      1.31 o 
   8   8   7       18.11       17.36      1.53 o 
  -3   9   7        4.29        2.83      0.31 o 
  -2   9   7       34.30       37.72      1.86 o 
  -1   9   7        0.43        0.60      0.33 o 
   0   9   7       22.69       27.46      1.15 o 
   1   9   7        0.11        0.27      0.27 o 
   2   9   7        0.01        0.38      0.27 o 
   3   9   7        9.18        7.26      0.87 o 
   4   9   7       70.59       73.74      2.18 o 
   5   9   7       19.24       15.50      0.93 o 
   6   9   7       26.81       29.04      0.92 o 
   7   9   7        4.27        4.59      0.60 o 
   8   9   7        7.38        7.31      0.71 o 
  -1  10   7        4.93        6.00      0.71 o 
   0  10   7        2.29        1.53      0.33 o 
   1  10   7      112.36      133.68      4.20 o 
   2  10   7        2.76        1.58      0.38 o 
   3  10   7        0.30        0.55      0.38 o 
   4  10   7        1.33        1.91      0.38 o 
   5  10   7        5.17        3.88      0.60 o 
   6  10   7        6.55        6.88      0.71 o 
   7  10   7       63.83       79.64      4.75 o 
   1  11   7        3.15        2.95      0.60 o 
   2  11   7       30.39       32.70      1.58 o 
   3  11   7       13.11       15.56      1.09 o 
   4  11   7        0.16        1.15      0.49 o 
   5  11   7       10.51        8.79      0.76 o 
  -5  -6   8       10.07        9.51      0.54 o 
  -4  -6   8        0.36        1.07      0.27 o 
  -3  -6   8       29.20       30.48      4.03 o 
  -2  -6   8        5.99        3.91      0.53 o 
  -1  -6   8       31.53       34.94      2.15 o 
   0  -6   8        0.37        1.35      0.26 o 
   1  -6   8        0.00        0.60      0.20 o 
  -6  -5   8        3.84        3.35      0.41 o 
  -5  -5   8       33.39       36.34      2.21 o 
  -4  -5   8        4.82        4.61      0.59 o 
  -3  -5   8       12.98       13.58      1.37 o 
  -2  -5   8        6.44        6.79      0.55 o 
  -1  -5   8       29.30       27.59      1.08 o 
   0  -5   8        0.12        0.63      0.20 o 
   1  -5   8        9.83        9.82      0.94 o 
   2  -5   8        8.83        8.38      0.52 o 
   3  -5   8        8.93        8.58      0.49 o 
  -7  -4   8        0.16        0.60      0.23 o 
  -6  -4   8        1.78        1.32      0.17 o 
  -5  -4   8        0.64        1.15      0.19 o 
  -4  -4   8       43.09       46.60      1.73 o 
  -3  -4   8      207.72      236.54      3.19 o 
  -2  -4   8        7.17        7.31      0.47 o 
  -1  -4   8       27.80       24.17      0.98 o 
   0  -4   8        2.52        1.19      0.41 o 
   1  -4   8        4.23        2.55      0.64 o 
   2  -4   8       75.62       90.07      2.35 o 
   3  -4   8        0.03        0.29      0.13 o 
   4  -4   8        2.29        1.14      0.24 o 
  -8  -3   8        3.72        2.96      0.32 o 
  -7  -3   8        1.42        0.97      0.18 o 
  -6  -3   8        0.93        0.68      0.15 o 
  -5  -3   8        8.99        8.29      0.41 o 
  -4  -3   8      183.63      209.79      2.28 o 
  -3  -3   8      108.21      118.68      2.02 o 
  -2  -3   8        2.80        3.07      0.46 o 
  -1  -3   8        0.13        1.14      0.33 o 
   0  -3   8        6.67        4.21      0.59 o 
   1  -3   8        0.46        0.43      0.15 o 
   2  -3   8        6.99        5.87      0.49 o 
   3  -3   8        1.68        1.43      0.17 o 
   4  -3   8        8.88        9.17      0.56 o 
   5  -3   8        5.12        2.62      0.28 o 
  -8  -2   8       27.11       29.07      1.29 o 
  -7  -2   8        1.82        1.37      0.17 o 
  -6  -2   8        0.62        1.00      0.14 o 
  -5  -2   8      205.43      228.56      2.05 o 
  -4  -2   8       35.12       35.07      1.41 o 
  -3  -2   8       18.10       18.21      2.07 o 
  -2  -2   8        1.34        0.75      0.18 o 
  -1  -2   8       12.83       10.12      0.55 o 
   0  -2   8       61.56       67.11      1.21 o 
   1  -2   8       23.28       21.22      0.96 o 
   2  -2   8       26.53       28.16      0.84 o 
   3  -2   8       23.43       23.26      0.69 o 
   4  -2   8        0.96        0.83      0.16 o 
   5  -2   8       26.06       26.12      0.92 o 
   6  -2   8        1.90        2.01      0.59 o 
  -8  -1   8        4.16        2.19      0.27 o 
  -7  -1   8        1.95        1.30      0.24 o 
  -6  -1   8        3.01        2.48      0.39 o 
  -5  -1   8        4.76        4.43      0.33 o 
  -4  -1   8      168.43      188.18      2.18 o 
  -3  -1   8       38.87       41.10      1.18 o 
  -2  -1   8       13.03       14.99      0.82 o 
  -1  -1   8        0.05        0.57      0.25 o 
   0  -1   8        0.15        0.82      0.17 o 
   1  -1   8        0.36        0.68      0.18 o 
   2  -1   8       54.71       56.34      1.21 o 
   3  -1   8       43.15       43.24      0.89 o 
   4  -1   8       57.11       57.16      1.32 o 
   5  -1   8        3.16        2.54      0.32 o 
   6  -1   8       16.30       17.29      0.77 o 
   7  -1   8        1.05        0.35      0.22 o 
  -8   0   8        3.57        1.91      0.36 o 
  -7   0   8       71.65       80.54      1.52 o 
  -6   0   8        4.13        3.21      0.29 o 
  -5   0   8       14.81       14.12      0.43 o 
  -4   0   8       19.46       17.21      0.81 o 
  -3   0   8       95.38      100.91      1.25 o 
  -2   0   8       45.83       40.37      0.98 o 
  -1   0   8       23.43       24.04      0.74 o 
   0   0   8       80.11       83.07      1.16 o 
   1   0   8       36.29       36.94      0.79 o 
   2   0   8        3.12        3.03      0.24 o 
   3   0   8      237.96      270.16      3.22 o 
   4   0   8       72.71       81.36      1.04 o 
   5   0   8        9.26        7.55      0.42 o 
   6   0   8        0.22        0.56      0.19 o 
   7   0   8        3.31        3.75      0.42 o 
  -8   1   8        0.00        0.49      0.33 o 
  -7   1   8       51.97       60.42      1.21 o 
  -6   1   8       32.62       35.02      1.87 o 
  -5   1   8       44.43       42.90      0.93 o 
  -4   1   8      157.67      171.09      2.50 o 
  -3   1   8        2.14        3.02      0.33 o 
  -2   1   8      120.51      109.97      1.83 o 
  -1   1   8       15.60       16.91      0.86 o 
   0   1   8        2.13        1.62      0.18 o 
   1   1   8      184.08      189.04      3.00 o 
   2   1   8        8.21        7.92      0.39 o 
   3   1   8      111.35      122.81      2.17 o 
   4   1   8        1.71        1.58      0.37 o 
   5   1   8        0.11        0.41      0.25 o 
   6   1   8        1.27        0.91      0.20 o 
   7   1   8       21.25       18.14      1.06 o 
   8   1   8        1.06        0.76      0.22 o 
  -8   2   8        1.42        2.35      0.60 o 
  -7   2   8        1.81        1.09      0.49 o 
  -6   2   8        0.02        0.30      0.12 o 
  -5   2   8       18.22       17.72      1.02 o 
  -4   2   8      182.71      175.80      5.90 o 
  -3   2   8       56.80       67.30      1.75 o 
  -2   2   8       38.79       39.25      1.20 o 
  -1   2   8        0.17        0.27      0.33 o 
   0   2   8       80.00       83.48      2.81 o 
   1   2   8      259.66      278.72      2.71 o 
   2   2   8       16.51       16.43      0.73 o 
   3   2   8      160.59      173.43      2.42 o 
   4   2   8        0.28        0.23      0.09 o 
   5   2   8        5.26        5.32      0.64 o 
   6   2   8        0.08        0.79      0.35 o 
   7   2   8        5.16        4.50      0.38 o 
   8   2   8       24.07       21.41      2.97 o 
  -7   3   8       31.90       32.97      1.86 o 
  -6   3   8        8.86        9.02      0.72 o 
  -5   3   8        0.06        0.66      0.38 o 
  -4   3   8       72.81       68.01      1.49 o 
  -3   3   8       38.89       32.78      0.65 o 
  -2   3   8       11.18        5.06      0.44 o 
  -1   3   8       39.25       39.27      1.75 o 
   0   3   8       91.64       89.38      1.22 o 
   1   3   8       36.19       35.75      1.42 o 
   2   3   8       31.77       31.20      0.96 o 
   3   3   8      398.60      437.56     10.32 o 
   4   3   8        3.63        2.72      0.34 o 
   5   3   8       22.18       21.50      1.12 o 
   6   3   8       12.28       11.07      1.20 o 
   7   3   8        2.24        1.84      0.22 o 
   8   3   8       11.76       12.15      0.88 o 
  -7   4   8        0.53        0.49      0.33 o 
  -6   4   8       40.40       37.99      1.69 o 
  -5   4   8        0.06        0.44      0.27 o 
  -4   4   8       63.85       62.83      1.80 o 
  -3   4   8       59.79       49.40      1.47 o 
  -2   4   8        0.23        0.66      0.16 o 
  -1   4   8       12.19       11.65      0.44 o 
   0   4   8       33.85       31.16      0.67 o 
   1   4   8      779.53      852.38      8.62 o 
   3   4   8       10.80        9.17      0.49 o 
   4   4   8       49.26       49.90      1.54 o 
   5   4   8        2.60        2.46      0.71 o 
   6   4   8       91.64       94.48      2.24 o 
   7   4   8        9.39        9.42      0.59 o 
   8   4   8        3.57        2.63      0.27 o 
   9   4   8        7.58        6.87      0.71 o 
  -6   5   8      120.08      133.41      4.48 o 
  -5   5   8        2.00        1.27      0.28 o 
  -4   5   8       42.17       36.79      1.26 o 
  -3   5   8       19.17       18.45      0.82 o 
  -2   5   8        8.65        7.75      0.66 o 
  -1   5   8        3.81        3.72      0.35 o 
   0   5   8        0.28        0.42      0.16 o 
   1   5   8      300.40      313.12      4.39 o 
   2   5   8        8.65        9.39      0.81 o 
   3   5   8       75.49       76.31      1.58 o 
   4   5   8       12.81       12.22      0.62 o 
   5   5   8        2.33        3.14      0.37 o 
   6   5   8        1.91        0.87      0.27 o 
   7   5   8        0.91        0.14      0.15 o 
   8   5   8        9.55        8.93      0.66 o 
   9   5   8        0.09        0.41      0.26 o 
  -5   6   8        0.14        0.76      0.33 o 
  -4   6   8       10.09        6.06      0.71 o 
  -3   6   8        2.02        1.36      0.33 o 
  -2   6   8        4.19        5.02      0.49 o 
  -1   6   8       16.31       16.10      1.09 o 
   0   6   8      211.17      216.48      5.35 o 
   1   6   8        4.44        3.10      0.25 o 
   2   6   8       13.83       11.42      0.90 o 
   3   6   8        1.34        1.47      0.49 o 
   4   6   8        3.63        2.18      0.31 o 
   5   6   8        3.27        2.84      0.50 o 
   6   6   8        6.68        6.14      0.52 o 
   7   6   8       46.94       46.78      2.62 o 
   8   6   8       45.50       50.00      1.68 o 
  -5   7   8        1.99        1.80      0.60 o 
  -4   7   8       13.21       12.28      0.87 o 
  -3   7   8       11.58        9.39      1.04 o 
  -2   7   8        5.40        3.11      0.44 o 
  -1   7   8        0.43        0.38      0.27 o 
   0   7   8       65.40       63.32      1.86 o 
   1   7   8       40.07       34.99      1.31 o 
   2   7   8        0.12        0.23      0.14 o 
   3   7   8        5.34        2.75      0.54 o 
   4   7   8        0.01        0.42      0.22 o 
   5   7   8        7.42        5.77      0.49 o 
   6   7   8      137.89      142.47      3.22 o 
   7   7   8        5.67        5.86      0.48 o 
   8   7   8       39.52       43.31      1.31 o 
  -4   8   8        1.74        1.94      0.31 o 
  -3   8   8        8.33        7.73      0.54 o 
  -2   8   8        2.06        1.42      0.38 o 
  -1   8   8       17.48       17.74      0.93 o 
   0   8   8        4.34        3.00      0.49 o 
   1   8   8       97.74      111.24      2.51 o 
   2   8   8        3.76        2.57      0.49 o 
   3   8   8        5.80        7.70      0.66 o 
   4   8   8       33.76       31.10      1.91 o 
   5   8   8        7.22        5.59      0.48 o 
   6   8   8        0.00        0.31      0.17 o 
   7   8   8        5.65        3.32      0.49 o 
   8   8   8       19.50       23.38      1.22 o 
  -2   9   8        5.26        4.75      0.55 o 
  -1   9   8        4.59        3.28      0.49 o 
   0   9   8        1.88        1.26      0.38 o 
   1   9   8       47.90       53.11      1.75 o 
   2   9   8      110.19      134.55      3.17 o 
   3   9   8        7.29        7.48      0.87 o 
   4   9   8       14.04        9.39      0.93 o 
   5   9   8       20.96       19.38      1.15 o 
   6   9   8        7.42        6.82      0.82 o 
   7   9   8       32.40       35.59      1.16 o 
   0  10   8        1.55        1.53      0.49 o 
   1  10   8       27.37       27.84      1.42 o 
   2  10   8        0.45        0.71      0.38 o 
   3  10   8        3.53        2.24      0.38 o 
   4  10   8       18.92       26.26      1.58 o 
   5  10   8       26.94       27.67      1.53 o 
   6  10   8       27.36       31.50      2.18 o 
  -4  -5   9        7.73        8.04      0.64 o 
  -3  -5   9       48.26       55.17      4.69 o 
  -2  -5   9      136.05      171.39      2.09 o 
  -1  -5   9        1.08        1.20      0.27 o 
   0  -5   9        2.69        1.34      0.71 o 
   1  -5   9        0.69        0.88      0.20 o 
  -6  -4   9        1.43        1.19      0.20 o 
  -5  -4   9       11.90       11.36      0.57 o 
  -4  -4   9      106.16      120.92      6.63 o 
  -3  -4   9        2.87        2.40      0.31 o 
  -2  -4   9       62.91       63.78      1.98 o 
  -1  -4   9        0.08        0.38      0.18 o 
   0  -4   9        1.09        0.70      0.20 o 
   1  -4   9        5.22        4.11      0.49 o 
   2  -4   9        1.77        1.67      0.18 o 
   3  -4   9       10.93       13.10      0.95 o 
  -6  -3   9        2.07        1.16      0.20 o 
  -5  -3   9        1.85        1.12      0.17 o 
  -4  -3   9       48.29       47.81      1.15 o 
  -3  -3   9        0.56        0.43      0.13 o 
  -2  -3   9       50.40       55.42      1.63 o 
  -1  -3   9        0.55        0.83      0.20 o 
   0  -3   9        9.23        7.40      0.59 o 
   1  -3   9       24.39       26.59      0.99 o 
   2  -3   9        4.27        3.71      0.31 o 
   3  -3   9        0.67        1.24      0.31 o 
   4  -3   9        5.18        3.04      0.27 o 
  -7  -2   9        3.65        3.24      0.45 o 
  -6  -2   9       31.19       31.80      0.94 o 
  -5  -2   9        2.88        2.36      0.44 o 
  -4  -2   9       52.06       54.84      1.23 o 
  -3  -2   9       28.20       26.69      1.56 o 
  -2  -2   9        7.94        6.43      0.44 o 
  -1  -2   9        1.29        1.08      0.24 o 
   0  -2   9        0.54        0.69      0.23 o 
   1  -2   9        2.63        3.16      0.30 o 
   2  -2   9        0.22        0.57      0.17 o 
   3  -2   9        0.75        0.60      0.18 o 
   4  -2   9        4.42        3.61      0.37 o 
   5  -2   9        0.14        0.87      0.27 o 
  -7  -1   9        0.07        0.40      0.13 o 
  -6  -1   9       32.82       36.83      0.90 o 
  -5  -1   9       28.44       28.60      0.80 o 
  -4  -1   9       21.29       22.37      0.77 o 
  -3  -1   9       26.44       26.00      0.69 o 
  -2  -1   9        2.41        1.98      0.35 o 
  -1  -1   9       43.45       45.05      2.05 o 
   0  -1   9        1.84        1.06      0.22 o 
   1  -1   9       45.89       44.79      0.87 o 
   2  -1   9       79.18       87.25      1.34 o 
   3  -1   9        3.71        3.51      0.43 o 
   4  -1   9       74.54       84.31      1.94 o 
   5  -1   9        1.55        0.91      0.17 o 
   6  -1   9        6.27        4.44      0.87 o 
  -7   0   9        0.58        0.44      0.13 o 
  -6   0   9       28.30       30.46      0.76 o 
  -5   0   9        9.09        8.17      0.54 o 
  -4   0   9        5.49        4.27      0.44 o 
  -3   0   9      219.34      231.21      3.37 o 
  -2   0   9        8.78        6.53      0.44 o 
  -1   0   9       11.35        9.52      0.48 o 
   0   0   9       13.85       14.14      0.86 o 
   1   0   9       17.30       15.83      0.59 o 
   2   0   9       32.86       32.41      1.13 o 
   3   0   9      163.47      186.49      2.31 o 
   4   0   9        1.47        1.07      0.18 o 
   5   0   9        3.47        2.98      0.27 o 
   6   0   9        0.47        0.96      0.31 o 
  -7   1   9        9.26        6.65      0.67 o 
  -6   1   9       14.14       14.28      0.56 o 
  -5   1   9        0.08        0.45      0.18 o 
  -4   1   9       34.79       36.81      1.19 o 
  -3   1   9      127.65      127.23      2.10 o 
  -2   1   9        3.30        2.31      0.29 o 
  -1   1   9        7.66        6.22      0.57 o 
   0   1   9       19.99       20.42      0.48 o 
   1   1   9        1.24        1.30      0.17 o 
   2   1   9       45.27       45.92      1.48 o 
   3   1   9       14.85       14.14      0.50 o 
   4   1   9      178.87      216.99      2.28 o 
   5   1   9        3.80        3.37      0.31 o 
   6   1   9        6.02        4.10      0.40 o 
   7   1   9        0.42        0.16      0.22 o 
  -7   2   9       48.45       60.04      3.77 o 
  -6   2   9       21.27       25.51      1.08 o 
  -5   2   9        3.51        2.16      0.22 o 
  -4   2   9        8.09        8.06      0.36 o 
  -3   2   9        2.47        2.13      0.44 o 
  -2   2   9       11.78        8.40      1.20 o 
  -1   2   9        0.49        0.76      0.22 o 
   0   2   9       16.75       15.69      1.14 o 
   1   2   9        3.03        2.75      0.25 o 
   2   2   9       31.60       30.85      0.78 o 
   3   2   9        1.93        1.61      0.30 o 
   4   2   9        3.09        1.66      0.38 o 
   5   2   9        1.24        0.78      0.18 o 
   6   2   9        0.03        0.42      0.21 o 
   7   2   9        7.90        5.24      1.20 o 
  -6   3   9       15.25       15.57      0.77 o 
  -5   3   9        0.16        0.38      0.33 o 
  -4   3   9        0.07        0.16      0.10 o 
  -3   3   9       54.22       47.65      1.58 o 
  -2   3   9        0.00        0.16      0.33 o 
  -1   3   9        3.16        2.50      0.85 o 
   0   3   9       19.34       19.00      0.86 o 
   1   3   9        0.00        0.68      0.18 o 
   2   3   9      341.76      358.65     12.35 o 
   3   3   9       49.93       50.64      1.28 o 
   4   3   9        0.66        0.60      0.41 o 
   5   3   9        4.46        3.93      0.40 o 
   6   3   9        0.59        1.20      0.44 o 
   7   3   9       77.93       86.80      2.66 o 
   8   3   9        0.00        0.49      0.33 o 
  -6   4   9       32.31       32.37      1.64 o 
  -5   4   9        0.44        0.60      0.27 o 
  -4   4   9        7.03        8.46      0.87 o 
  -3   4   9        2.64        2.07      0.44 o 
  -2   4   9       51.39       48.26      2.37 o 
  -1   4   9       11.92       12.63      0.96 o 
   0   4   9       55.30       54.91      1.64 o 
   1   4   9        0.28        0.51      0.16 o 
   2   4   9      288.61      315.86      3.21 o 
   3   4   9        1.31        0.79      0.16 o 
   4   4   9        0.01        0.41      0.19 o 
   5   4   9       14.40       14.67      1.53 o 
   6   4   9        0.44        0.49      0.25 o 
   7   4   9       11.65       11.67      1.12 o 
   8   4   9       21.19       14.19      2.02 o 
  -5   5   9        0.02        0.27      0.27 o 
  -4   5   9        1.08        0.82      0.33 o 
  -3   5   9       68.32       67.90      1.91 o 
  -2   5   9        2.92        4.15      0.55 o 
  -1   5   9        0.01        1.04      0.49 o 
   0   5   9       25.85       23.18      0.94 o 
   1   5   9        3.01        2.40      0.49 o 
   2   5   9        0.16        0.18      0.13 o 
   3   5   9       19.15       16.57      1.31 o 
   4   5   9       14.24       11.79      0.87 o 
   5   5   9        2.42        1.31      0.21 o 
   6   5   9        4.84        2.77      0.74 o 
   7   5   9       17.34       15.55      0.77 o 
   8   5   9        0.29        0.27      0.22 o 
  -5   6   9       14.24       17.25      1.42 o 
  -4   6   9        2.79        1.04      0.33 o 
  -3   6   9       10.96       10.32      1.09 o 
  -2   6   9        9.73        9.66      1.04 o 
  -1   6   9       32.44       32.21      1.20 o 
   0   6   9        3.36        2.40      0.66 o 
   1   6   9      107.10      103.82      2.62 o 
   2   6   9        0.50        0.16      0.33 o 
   3   6   9       14.05       13.33      1.83 o 
   4   6   9       15.50       13.66      0.70 o 
   5   6   9        0.01        0.82      0.27 o 
   6   6   9        1.92        1.29      0.25 o 
   7   6   9       13.87        9.93      1.01 o 
   8   6   9        7.40        5.91      0.60 o 
  -4   7   9        3.11        2.84      0.49 o 
  -3   7   9        0.00        0.49      0.38 o 
  -2   7   9       21.36       25.00      1.26 o 
  -1   7   9       98.42       99.89      2.46 o 
   0   7   9       15.47       10.92      1.09 o 
   1   7   9      116.05      123.20      2.67 o 
   2   7   9       76.88       87.66      2.18 o 
   3   7   9        0.89        1.12      0.21 o 
   4   7   9        7.39        7.75      0.76 o 
   5   7   9        2.99        1.79      0.46 o 
   6   7   9        0.31        0.52      0.22 o 
   7   7   9        4.44        3.66      0.38 o 
  -3   8   9        3.25        1.47      0.38 o 
  -2   8   9       14.35       15.88      0.98 o 
  -1   8   9       25.44       30.84      1.42 o 
   0   8   9       30.18       22.38      1.15 o 
   1   8   9        1.84        1.91      0.55 o 
   2   8   9       82.74       99.40      2.57 o 
   3   8   9      101.31      112.50      2.84 o 
   4   8   9       11.88       13.65      0.98 o 
   5   8   9        0.06        0.16      0.14 o 
   6   8   9        1.08        0.81      0.30 o 
   7   8   9      127.74      156.30      2.51 o 
  -1   9   9       11.81       12.28      0.87 o 
   0   9   9       17.32       17.63      1.09 o 
   1   9   9       85.05       98.64      4.26 o 
   2   9   9       33.21       35.26      1.86 o 
   3   9   9        0.11        0.27      0.27 o 
   4   9   9       11.02       13.10      1.04 o 
   5   9   9       35.84       35.10      1.69 o 
   6   9   9        1.41        1.42      0.38 o 
   2  10   9        0.07        0.71      0.49 o 
   3  10   9       15.60       21.94      1.64 o 
   4  10   9       11.19       11.95      1.09 o 
  -3  -4  10        3.45        2.03      0.29 o 
  -2  -4  10        2.45        2.25      0.81 o 
  -1  -4  10        2.63        1.39      0.24 o 
   0  -4  10        1.66        1.32      0.23 o 
  -5  -3  10       32.59       34.63      1.13 o 
  -4  -3  10        0.73        1.37      0.34 o 
  -3  -3  10        0.83        0.94      0.16 o 
  -2  -3  10        2.48        2.14      0.28 o 
  -1  -3  10        3.99        2.49      0.29 o 
   0  -3  10        0.62        0.93      0.21 o 
   1  -3  10        2.34        1.58      0.33 o 
   2  -3  10       13.53       12.14      0.61 o 
  -5  -2  10       16.88       19.16      0.80 o 
  -4  -2  10        1.38        1.11      0.24 o 
  -3  -2  10        3.74        3.53      0.33 o 
  -2  -2  10        6.13        5.24      0.46 o 
  -1  -2  10       13.56       10.45      0.78 o 
   0  -2  10       30.14       25.58      1.97 o 
   1  -2  10        0.00        0.31      0.11 o 
   2  -2  10        0.73        0.50      0.17 o 
   3  -2  10        0.39        0.57      0.16 o 
  -6  -1  10        0.75        0.81      0.17 o 
  -5  -1  10       18.98       19.14      1.09 o 
  -4  -1  10        4.71        4.40      0.51 o 
  -3  -1  10       21.73       21.90      0.77 o 
  -2  -1  10       16.88       14.68      0.51 o 
  -1  -1  10       63.01       70.36      3.29 o 
   0  -1  10        0.46        0.80      0.22 o 
   1  -1  10        0.12        0.62      0.18 o 
   2  -1  10        3.99        2.25      0.39 o 
   3  -1  10       13.38       12.52      0.51 o 
   4  -1  10       40.11       40.13      3.62 o 
  -6   0  10        9.18        8.39      0.81 o 
  -5   0  10       52.95       58.02      1.78 o 
  -4   0  10       44.99       48.03      1.97 o 
  -3   0  10       86.27       95.69      3.77 o 
  -2   0  10       63.45       65.29      1.12 o 
  -1   0  10        0.62        0.78      0.19 o 
   0   0  10        0.49        0.63      0.19 o 
   1   0  10        0.00        0.57      0.14 o 
   2   0  10        4.10        3.12      0.27 o 
   3   0  10       33.58       32.25      1.58 o 
   4   0  10        9.98        8.35      0.64 o 
   5   0  10       10.62       10.12      0.99 o 
  -6   1  10        9.30        9.11      0.72 o 
  -5   1  10       32.41       35.49      1.90 o 
  -4   1  10       79.10       82.42      1.26 o 
  -3   1  10        1.63        1.72      0.31 o 
  -2   1  10        1.49        1.63      0.27 o 
  -1   1  10        1.56        1.50      0.23 o 
   0   1  10        5.07        4.37      0.35 o 
   1   1  10        3.46        2.87      0.28 o 
   2   1  10      117.93      132.40      1.53 o 
   3   1  10       40.51       42.46      1.60 o 
   4   1  10        0.85        0.70      0.17 o 
   5   1  10        0.38        0.69      0.19 o 
   6   1  10        0.02        0.47      0.16 o 
  -6   2  10        1.18        1.93      0.41 o 
  -5   2  10        0.45        1.26      0.44 o 
  -4   2  10        1.24        0.70      0.16 o 
  -3   2  10       12.06        8.69      0.65 o 
  -2   2  10       29.15       23.46      0.71 o 
  -1   2  10       22.13       21.70      0.69 o 
   0   2  10       16.93       15.71      0.53 o 
   1   2  10        5.31        5.14      0.25 o 
   2   2  10       53.30       57.20      2.43 o 
   3   2  10      317.93      380.90      3.33 o 
   4   2  10       86.67       95.22      1.41 o 
   5   2  10        1.59        1.12      0.18 o 
   6   2  10        0.35        0.55      0.63 o 
  -5   3  10        7.71        6.22      0.66 o 
  -4   3  10        0.01        0.55      0.38 o 
  -3   3  10        9.22        9.06      0.98 o 
  -2   3  10        9.08        6.72      0.54 o 
  -1   3  10        9.39        8.09      1.15 o 
   0   3  10       74.49       81.47      1.18 o 
   1   3  10       48.28       51.60      0.87 o 
   2   3  10       73.23       75.18      1.10 o 
   3   3  10       25.15       26.37      1.56 o 
   4   3  10        8.76        7.71      0.56 o 
   5   3  10        4.00        3.60      0.38 o 
   6   3  10        5.59        4.89      0.96 o 
  -5   4  10       36.77       42.79      1.86 o 
  -4   4  10       20.03       15.01      1.04 o 
  -3   4  10        3.17        1.58      0.38 o 
  -2   4  10       68.96       73.53      2.13 o 
  -1   4  10       20.41       17.97      0.56 o 
   0   4  10        0.21        0.62      0.41 o 
   1   4  10        0.10        0.54      0.20 o 
   2   4  10       25.06       24.39      0.73 o 
   3   4  10        0.34        0.46      0.17 o 
   4   4  10       14.72       13.97      0.74 o 
   5   4  10        0.31        0.57      0.41 o 
   6   4  10        3.78        2.47      0.39 o 
   7   4  10        0.15        0.25      0.17 o 
  -4   5  10       20.13       21.18      1.15 o 
  -3   5  10        4.50        2.78      0.44 o 
  -2   5  10        0.35        0.66      0.33 o 
  -1   5  10       25.33       26.86      1.20 o 
   0   5  10        1.16        1.97      0.44 o 
   1   5  10        1.60        1.30      0.20 o 
   2   5  10        7.94        6.63      0.60 o 
   3   5  10        2.78        1.66      0.21 o 
   4   5  10       16.00       15.72      0.93 o 
   5   5  10       25.62       26.97      3.41 o 
   6   5  10        0.01        0.27      0.21 o 
   7   5  10        0.45        0.63      0.21 o 
  -4   6  10        2.71        2.02      0.49 o 
  -3   6  10        4.85        2.78      0.44 o 
  -2   6  10        0.04        0.49      0.33 o 
  -1   6  10        0.18        1.04      0.44 o 
   0   6  10      107.47      122.76      2.95 o 
   1   6  10       17.24       17.90      1.04 o 
   2   6  10       18.07       19.71      1.04 o 
   3   6  10        7.62        8.42      1.12 o 
   4   6  10       20.88       20.62      2.78 o 
   5   6  10        0.19        0.76      0.26 o 
   6   6  10        3.37        1.07      0.27 o 
  -3   7  10        0.82        0.49      0.27 o 
  -2   7  10        3.67        3.44      0.60 o 
  -1   7  10        0.05        0.44      0.44 o 
   0   7  10        0.00        1.75      0.49 o 
   1   7  10        3.59        2.29      0.44 o 
   2   7  10        2.69        1.31      0.38 o 
   3   7  10      219.31      266.59      7.64 o 
   4   7  10       31.76       34.33      1.58 o 
   5   7  10        0.10        0.85      0.33 o 
   6   7  10       12.41       10.36      1.88 o 
  -1   8  10        1.88        1.53      0.44 o 
   0   8  10        7.37        5.13      0.60 o 
   1   8  10      193.18      220.52     28.17 o 
   2   8  10       57.15       65.01      3.00 o 
   3   8  10       18.51       20.74      1.31 o 
   4   8  10        4.97        6.28      0.71 o 
   5   8  10       23.13       28.00      1.47 o 
   1   9  10        0.01        0.98      0.38 o 
   2   9  10        1.34        1.31      0.49 o 
   3   9  10        4.31        3.93      0.66 o 
   4   9  10        7.30        9.06      0.93 o 
  -3  -2  11        4.50        3.54      0.40 o 
  -2  -2  11        3.32        3.16      0.34 o 
  -1  -2  11        0.29        0.34      0.16 o 
   0  -2  11       19.74       19.88      1.87 o 
   1  -2  11        1.42        0.64      0.17 o 
  -4  -1  11       25.08       27.54      3.25 o 
  -3  -1  11        1.46        1.19      0.29 o 
  -2  -1  11       81.11       86.14      1.82 o 
  -1  -1  11       69.31       74.50      4.35 o 
   0  -1  11        2.40        2.26      0.29 o 
   1  -1  11        0.11        0.85      0.18 o 
   2  -1  11        0.07        0.28      0.16 o 
  -4   0  11        4.28        3.33      0.82 o 
  -3   0  11       83.27       85.13      2.66 o 
  -2   0  11        5.76        3.90      0.56 o 
  -1   0  11        3.93        2.80      0.78 o 
   0   0  11        8.92        7.81      0.80 o 
   1   0  11        6.66        6.07      0.41 o 
   2   0  11        0.15        0.33      0.15 o 
   3   0  11       12.54       10.40      0.48 o 
  -4   1  11        4.39        2.14      0.36 o 
  -3   1  11       16.73       15.94      1.97 o 
  -2   1  11        0.58        0.80      0.31 o 
  -1   1  11       39.27       39.33      1.42 o 
   0   1  11       11.12       12.19      0.59 o 
   1   1  11        0.39        0.47      0.17 o 
   2   1  11        6.90        6.81      0.42 o 
   3   1  11      166.95      188.28      6.91 o 
   4   1  11       49.62       53.04      4.73 o 
  -4   2  11      121.26      146.72      4.86 o 
  -3   2  11        5.28        2.43      0.33 o 
  -2   2  11        8.49        6.62      0.52 o 
  -1   2  11        0.40        0.59      0.52 o 
   0   2  11        7.41        5.40      0.50 o 
   1   2  11       22.46       21.76      0.66 o 
   2   2  11        7.47        7.05      0.42 o 
   3   2  11       11.12        9.18      0.85 o 
   4   2  11        4.75        3.22      1.04 o 
   5   2  11        1.19        0.80      0.18 o 
  -4   3  11        7.23        6.88      0.98 o 
  -3   3  11        0.77        1.53      0.38 o 
  -2   3  11        4.26        2.82      0.31 o 
  -1   3  11       13.47       11.51      0.69 o 
   0   3  11        4.53        3.85      0.40 o 
   1   3  11        0.07        0.19      0.21 o 
   2   3  11       50.14       53.68      1.47 o 
   3   3  11        1.59        1.28      0.21 o 
   4   3  11       19.57       19.14      1.08 o 
   5   3  11       13.76       13.39      1.10 o 
  -3   4  11        1.42        2.13      0.55 o 
  -2   4  11        1.84        1.31      0.38 o 
  -1   4  11        2.35        3.11      0.49 o 
   0   4  11        0.01        0.66      0.25 o 
   1   4  11       16.01       15.76      0.53 o 
   2   4  11        0.12        0.73      0.20 o 
   3   4  11        0.12        0.22      0.13 o 
   4   4  11        4.67        3.48      0.32 o 
   5   4  11        0.83        0.55      0.30 o 
  -3   5  11       15.95       16.43      1.36 o 
  -2   5  11        0.01        0.38      0.27 o 
  -1   5  11        4.86        4.04      0.60 o 
   0   5  11       14.24       16.59      1.09 o 
   1   5  11        7.35        8.79      0.93 o 
   2   5  11        0.43        1.35      0.22 o 
   3   5  11        0.75        0.64      0.18 o 
   4   5  11       24.66       25.83      1.44 o 
   5   5  11        8.39        8.06      1.59 o 
  -2   6  11        4.38        2.46      0.55 o 
  -1   6  11       26.81       30.90      1.53 o 
   0   6  11        1.22        1.53      0.55 o 
   1   6  11       10.74       12.06      0.98 o 
   2   6  11       12.08       12.17      0.98 o 
   3   6  11        8.99        6.99      0.82 o 
   4   6  11      137.32      168.21      2.86 o 
   5   6  11        1.08        0.92      0.22 o 
  -1   7  11        8.86        9.39      0.93 o 
   0   7  11        7.98       10.43      0.93 o 
   1   7  11        2.31        2.29      0.44 o 
   2   7  11       53.80       60.64      2.46 o 
   3   7  11        4.11        2.07      0.44 o 
   4   7  11        0.91        1.42      0.49 o 
  -1   1  12        5.27        5.30      0.61 o 
   0   1  12        3.00        2.22      0.41 o 
   1   1  12        2.70        2.12      0.30 o 
  -2   2  12        1.14        0.87      0.24 o 
  -1   2  12        8.99        9.59      1.15 o 
   0   2  12        0.98        0.63      0.23 o 
   1   2  12        0.12        0.60      0.21 o 
   2   2  12       11.92       11.04      0.82 o 
  -1   3  12       10.81       11.52      1.09 o 
   0   3  12        0.39        0.55      0.25 o 
   1   3  12        4.45        4.41      0.82 o 
   2   3  12       44.17       46.65      1.70 o 
  -1   4  12        0.03        1.04      0.49 o 
   0   4  12       59.08       67.58      2.67 o 
   1   4  12        8.81        7.05      0.41 o 
   2   4  12        1.51        1.02      0.22 o 
   0   5  12       21.90       26.69      1.91 o 
   1   5  12       33.72       37.06      2.51 o 
   2   5  12        0.43        0.66      0.33 o 
                                                 
